# Supplementary material for: The Secretome and N-Glycosylation Profiles of the Charophycean Green Alga, Penium margaritaceum, Resemble Those of Embryophytes
Source: Proteomes. 2018 Mar 21;6(2):14. doi: 10.3390/proteomes6020014 (PMC6027541; doi:10.3390/proteomes6020014)
Supplement: Supplementary file 1 [file proteomes-06-00014-s001.zip]

Archive with 15 entries (14 files):
- Table S1.xlsx
- __MACOSX/
- __MACOSX/._Table S1.xlsx
- Figure S2.ppt
- __MACOSX/._Figure S2.ppt
- Table S5.xlsx
- __MACOSX/._Table S5.xlsx
- Table S4.xlsx
- __MACOSX/._Table S4.xlsx
- Figure S1.pdf
- __MACOSX/._Figure S1.pdf
- Table S3.xlsx
- __MACOSX/._Table S3.xlsx
- Table S2.xlsx
- __MACOSX/._Table S2.xlsx
