# Supplementary material for: The Secretome and N-Glycosylation Profiles of the Charophycean Green Alga, Penium margaritaceum, Resemble Those of Embryophytes
Source: Proteomes. 2018 Mar 21;6(2):14. doi: 10.3390/proteomes6020014 (PMC6027541; doi:10.3390/proteomes6020014)
Supplement: Supplementary file 1 [file proteomes-06-00014-s001.zip › Table S1.xlsx]

## Sheet: Sheet1
	Supplemental Table S1. Proteins identified following Concanavalin A enrichment, using Penium ARN-Seq translated database
						Blast data
	Unigene	Unigene nucleotide assembly sequence	Unigene translated equence	Blast2Go	Genbank accession number	Name	UniProt accession number	e value	species	Signal P	PredAlgo	PSORT	TM	N-glycosylation sites	prot_matches	prot_sequences	prot_mass	pep_seq
	Penium13014-0R	TGACCTTGCTGCTGGTTTTGGAAGGCCTGACCCTGCCGCTGCTGCTCAGAGCACGGCTGCCCTTGGTGCTGTTGAGATTAAACCGCCCATTCTTACTCGTTCATTTGTCCTTGGGCGTTGGGGTGGCAGACGCAGAGCTAGAGGTGTCGACGGGCTTCTTTGTTTCAGCACCCTCTGCTGCACCTGTAGCTGCTGACTCGCTAGAGGCCG	AASSESAATGAAEGAETKKPVDTSSSASATPTPKDK*TSKNGRFNLNSTKGSRALSSSGRVRPSKTSSKV	without annotation		Probable endo-1,3(4)-beta-glucanase	A2QBQ3	0.028	Aspergillus niger	yes	SP	Extr	0	5	2	1	6993	KPVDTSSSASATPTPK
	corb_UMD_Coleochaete_c15397_c_s		NTMKLRGTDGVSFAIPIDTAVKVLNQLKKYGRVRQPFVGIKMLELNSQNQQQLKERHPDF PDVDAGILIAQVIPAPPAARAGIANGDIITEFDGTAVTKVKQVLDILGDRVGERIKVKVR RQSNEELTVDITTEEARGDV	corb_UMD_Coleochaete_c15397_c_s	corb_UMD_Coleochaete_c15397_c_s	Peptidase S1 and S6	A2Q336	5e-31	Medicago truncatula	yes	Mit	Extr	0	3	1	1	15377	VLNQLKK
	PU32535-2R	CCGGGGAGCAGCCGCCGATGAAGGCGGCGGAGATGGAGCGTGCGATGGTGCGAGTGAGTCAACAGGTCAGTCGCGAGGTCGAAGCAGACGGAGGACGCGGCGCAACGCTATTGGCTGCTGGCGCACCTGCAGAGACTCCCACAGGGGACGCTGCTCTCCGCCACGATGCTTCGTTGGCTGAAGGACGACCCTGCGGCCGAGCCGCTCGCGCTCGTGCTCTTGAGCGAGGT	LAQEHERERLGRRVVLQPTKHRGGEQRPLWESLQVRQQPIALRRVLRLLRPRD*PVDSLA PSHAPSPPPSSAAAPR	hypothetical protein AXG93_2834s1110		Type III secretion protein SpaR/YscT/HrcT	A1TJC4	0.016	Acidovorax citrulli	yes	SP	Plas	6	1	4	1	8626	VVLQPTK
	PU16053-0F	CAACGAGGCAGCATGCAAACTCAAACTCAACGACTATGTTGCCGCCGCCAAACTCACGTCGAAGGTGTTGGAGCTGGAGTCGACGAACGTGAAGGCGCTGTATCGGCGCGCTCAGGCGTACGTGGGCACGCAGGACTACGACATGGCGGAGTGGGATGTGAAGAGGCGCTCGACATCGAACCCGAAACAAGGAGCTGAAGGCGGAGCTACGGCTGGTGAAGTCGAAGATGGTGGAGCTGAACAAGCGCGAGCAGAAGATCTACGGCAACATGTTCGCGCGACTCAAGAAAATGGAGGACAAGGAGAAGGCGGCCGCGGCGGCGGCCACCACAGTGGAGGCGGGTGACCCTGCCGAGGGTGCCAACGGTCACCCTGAAGGCTCTGGCGG	QRGSMQTQTQRLCCRRQTHVEGVGAGVDEREGAVSARSGVRGHAGLRHGGVGCEEALDIEPETRS*RRSYGW*SRRWWS*TSASRRSTATCSRDSRKWRTRRRRPRRRPPQWRRVTLPRVPTVTLKALA	peptidyl-prolyl cis-trans isomerase FKBP62|GO:0005789 GO:0003755 GO:0005528 GO:1901981 GO:0006950 GO:0009628 GO:0061077		Putative uncharacterized protein	A3CD48	1.7	Oryza sativa subsp. japonica (Rice)	yes	Other	Plas	8	0	5	1	14788	VPTVTLK
	Penium03560-1F	TGTCAATGCATCGCTCGTCCTAACTACGATGGCCAGCCAGACGGAGCAGACCATTGGCTACACCGTTCAGGCCAATGATACCCTGACCAACGTCGTGGCCTCCATCGCCGCTTCCTTTGCGCGCCGATGCACGCGCACCTCCCTCTCCCTCCCCAGGATTGCCGCCTTGAACAACCTCGCAAGCACCGCCAACGTCACTGTGAACTCCTTGCTCCGCATCCCTTGTGTGCCCCGCGTGGGGGCGTCGTGCGGCTGTGCTCCCTCCCTTCCGGTCTGCGGCGCAGACCACGTGACATACCAGTCCTACTGCGATGCGCAGTGCAACTACGCCCTGCCGGTGTTCGACAGCAACGATCCCTGCGACGCGTGTAAGCAGGCGTGCGAGGGGCGCGCAGGGAT…	VNASLVLTTMASQTEQTIGYTVQANDTLTNVVASIAASFARRCTRTSLSLPRIAALNNLASTANVTVNSLLRIPCVPRVGASCGCAPSLPVCGADHVTYQSYCDAQCNYALPVFDSNDPCDACKQACEGRAGMAPSPATACPSNTICGYP	hypothetical protein ACHHYP_04936		Serine protease inhibitor	Q32TF4	0.047	Argopecten irradians	yes	SP	Extr	0	1	1	1	15501	TSLSLPR
	Penium42683-0F	GCGCTTCTGGAGTCGGGAACTGTGGACGATGACCTTGAGGCGTTGAAGAGAGACATGATTCTGGGTGAAAAGAAGGCTGCCGGCCAATTGCCGTCAGGCTCATCTGCACCTCCCAAGGCAGCGGCATCCATGAAGGAGCTTGAGATTGAGGCCGAGCTCAACGAGCTGAGGCGCAAGGCGCGTGAGCTGTAGAGAAGTGATCCAGGTCATCATCTAGTCACTTACAGGCCCCCCTCCCGAACACACTGGTGGAGCCCATCACAGAAAAAACGTTGCTTATGTTTTGAAAACCTTCGCATGTAGAAATGGCATGGTTATGCAGAGGCTGGGGGGGGTTGACAG	ALLESGTVDDDLEALKRDMILGEKKAAGQLPSGSSAPPKAAASMKELEIEAELNELRRKAREL*RSDPGHHLVTYRPPSRTHWWSPSQKKRCLCFENLRM*KWHGYAEAGGG*Q	membrane-associated 30 kDa chloroplastic		Predicted protein	A9RQJ8	4e-08	Physcomitrella patens subsp. patens	yes	Other	Extr	0	1	7	2	12720	AAGQLPSGSSAPPK, KAAGQLPSGSSAPPK
	PU23729-1F	GTCCGGTTCAAAGGTGTCCATCGTTGGAAAATGCAAAGACGCAAACGGAAAGGCCCGCAGCTGCGTCATTGACGGCGCGGGCAAGTACTCGATGTTCTTCGGAGAGTTTGGGTGCGACATCTCGTTCGAGCGGCTCGTCATCCAGAATGTCTTTGGCAACGTGCATGTTGGGGCTTGCTCCCTCTCCGCTCGCTACGTCGTCTTCCGCAACAATGTGGGACCCAGGGGCTCCATTCTAGACGCACGCGAGTCCTCG	SGSKVSIVGKCKDANGKARSCVIDGAGKYSMFFGEFGCDISFERLVIQNVFGNVHVGACSLSARYVVFRNNVGPRGSILDARESS	PU23729 E3 ubiquitin- ligase		Predicted protein	A9TWI4	2.7	Physcomitrella patens subsp. patens	yes	SP	Extr	0	8	1	1	9032	SCVIDGAGK
	PU17998-0F	TTCCGGGGTTCTTCTATTCCCTAGTCTAAGTCCTTCTAAGTCTATTGTCTAGTCTGGGTAACTGGTCCGTTGAAGTGGTGCTTGAGAGCGGCTATCAACCCATGAGTCGGTAGAGGGTCCATGCGTTGAGTGGCTTGGCAGGCCTAGACGTTGAGTTCCGTTGAAGGCGCTGAGTGCCGAGCACTGGTAGAAAACAGCTACTTGCAGCTGTCTCATCTCTGCAGTCCTGACCCGAGAGGAAACGTTCCCCGT	FRGSSIP*SKSF*VYCLVWVTGPLKWCLRAAINP*VGRGSMR*VAWQA*TLSSVEGAECRALVENSYLQLSHLCSPDPRGNVPR	RING-H2 finger ATL16-like		Secreted serine protease	B1VSD5	1.2	Streptomyces griseus subsp. griseus	yes	SP	Vacu	0	3	2	1	9227	GSSIPFSK
	Penium17901-2F	CCTGTCCTGTCCCGCCACGTGCCCTCGACATTCCGTCCCCCCTCCATCTCCGCCTGACTCTGCCCTCCATGGCGCGGCACCTCTCCGCCTCGAGCGCTCCGCGCTCCGCGTCTCTGCTGCTTCTCGCTGTGGTGGCAGTGGCCTTCGCCGCCTTCTTTGTGCCTTCTTCCGAGGCGCACGCGAGCAGAGGCCTCCTGAAGCGACGCGCCGTCCTCCCTCCACCCCGGGCCGCGTGCCCCGCGCTGCCAAAATGCGGCTTGTTCAAGAAGACCGGCGGGGGGGTTGTCGTG	CPVPPRALDIPSPLHLRLTLPSMARHLSASSAPRSASLLLLAVVAVAFAAFFVPSSEAHASRGLLKRRAVLPPPRAACPALPKCGLFKKTGGGVVV	without annotation		Putative uncharacterized protein	B6SPS4	0.14	Zea mays	yes	SP	Plas	7	0	15	3	9920	AVLPPPR, CGLFKK, AACPALPK
	PU21572-2F	GGTGTCTGGCGATGGCGACAATTGCCTTGAAAAAGGTACTGTAACAACTGAAAAATCTGGTTGTTGAATTTGCATTTCTCTTTACCACGTGCCTGATTTCTAATCATTTCATAAACCATCTTACACTTATCATAGCATTCACTGTAACATTCAGCTTTACCTCTTCAATCATCTGCATCTGTTCCTGATCTCCTTCTTCTTGACGAGCCTGCAATGAAGAAACATCCTGAGACTTGGCAG	CLAMATIALKKVL*QLKNLVVEFAFLFTTCLISNHFINHLTLIIAFTVTFSFTSSIICICS*SPSS*RACNEETS*DLA	without annotation		Putative cuticle protein	C0H6H4	3.4	Bombyx mori	yes	SP	Plas	2	14	3	2	8656	VLRQLK, KVLIQLK
	Penium21547-0F	ATGGGCCTGAACCGGTTCGCGGACCTGACAGCCGAAGAGTTCAAGGCGCAGAAGCTGGGGCTCGACCTCAGCCTCAGGGCCAAGAAGAAGGATGGCGCGAGGGCGGCCAGGGCCGGTTTTATCCACGAGACTGTGCTTCCGCCCAAGGCCGTTGATTGGAGGGTGGAGGGAGCAGTCACGCCCGTCAAGGACCAGGGCGCATGCGGGAGCTGCTGGGCGTTTTCCACCACGGGCGCTATCGAGGGCATTAACAAGATCGTGACGGGCAAGCTGGTGTCCGTTTCGGAGCAGGAGCTGGTGGACTGCGACCTGGACCGCGACCACGGCTGCATGGGCGGGCTCATGGACTT	MGLNRFADLTAEEFKAQKLGLDLSLRAKKKDGARAARAGFIHETVLPPKAVDWRVEGAVTPVKDQGACGSCWAFSTTGAIEGINKIVTGKLVSVSEQELVDCDLDRDHGCMGGLMD	xylem cysteine ase 2-like|GO:0005615 GO:0005764 GO:0004197 GO:0051603		Cysteine protease, putative	B9R8S7	2e-38	Ricinus communis	yes	SP	Extr	1	1	2	1	12398	VEGAVTPVK
	Penium53827-1R	CCACCTTGAGTGTGTGCTCATTCTGCTCCAGCTCAGCCTTCTCTGCCTCCAGCTTTGCCTTCTCCTCCTCCCACTGCTTGCGTTTCTCCGCAGCTCCTGCCACCACCGCGTCTCTCAGCTTCGCACCCTCCGAGTACTTGTGCACCAACGCCGCCAGCTCCTTGCGCGCCTCTGCGCCCGCCTCCGCGCACGTGGCGTTGCAGCGCACCCACCCGTCCCACTCGTCCGAACCGTCGCAGCAGTCGCAGATGCCGTCGTTGACACGCGACGAGAAGAGCAGCGTCGGCTCATGGCCACGGTTGCGGCAG	CRNRGHEPTLLFSSRVNDGICDCCDGSDEWDGWVRCNATCAEAGAEARKELAALVHKYSEGAKLRDAVVAGAAEKRKQWEEEKAKLEAEKAELEQNEHTLKV	glucosidase 2 subunit beta|GO:0005783 GO:0009507 GO:0005516 GO:0042742		Glucosidase II beta subunit	B9SBM9	7e-24	Ricinus communis	yes	Other	Extr	1	0	1	1	11324	ELAALVHK
	PU11399-1F	GTCAGGCGGCAAGGGCAAGGGCTGCGTTGGCTGCCCCGGTCTCGAAAAGATCCCATACGTTGCCAACATTGGCGTGTACAGTGACTCTGTCAAGCTGACCTCTGCGGCAAAATGTGCGGAGCTCTTCGACAAGACCAAACAGAACCTTGACAACTTCCCACACTGGAACGTGTGGGCATACATTGACAAGAGCGCTCCCACGCCCGCATGCCGCGAGAGCTGCGTGCTGTTCAACAACTACA	SGGKGKGCVGCPGLEKIPYVANIGVYSDSVKLTSAAKCAELFDKTKQNLDNFPHWNVWAYIDKSAPTPACRESCVLFNNY	transducin beta 2		Membrane protease subunit, stomatin/prohibitin	K6FM44	4.0E10-1	Desulfovibrio magneticus str. Maddingley MBC34	yes	SP	Extr	1	1	3	1	8682	GKGCVGCPGLEK
	Penium04469-1F	TGAGGATGAGGATGAGGATGAGGGTGAGGGTGAGGGTGAGGAGGACGAAGATGAGCTTGCAGTGCTACGGAGCGTGGCGGCAGGCGTGGGCGTGTACTACAACTACTCGGGGACGGAGAAGTGTTTTGAGACGGCAGACGACCCACACGGCATGGACCGTGGCTGGGATGTGCAGTCGTGCACGGAGCACGTGATGCCTATGTCAAGCAACGCCAGCAACAGCATGTTCGAGGCATTTGAGTGGAACGCCACGTTGTTTGCGCAACAGTGCCAGCACCAGTTTGGCGTCACGCCACGACCCACCTGGGTTCTCACTCAGTTCGGCGGCCGCAACATAAAGGAGGCACTGAAACATTTCGGCAGCAACATTGTGTTCTCCAACGGTGGTCTTGACCCATG…	EDEDEDEGEGEGEEDEDELAVLRSVAAGVGVYYNYSGTEKCFETADDPHGMDRGWDVQSCTEHVMPMSSNASNSMFEAFEWNATLFAQQCQHQFGVTPRPTWVLTQFGGRNIKEALKHFGSNIVFSNGGLDPWSGGGVLEDISDTIVSLFIADGAHHLDLRASTPNDPPSVVKQRELEKQHIARWIEEHRQRGTGLGAAAAAGVATAAAAALEGAAEGVGLSAVRAAVL**PAEGYAFSGREVRFFRSILG*DERDKTRGDETIRYDTR*HNTRCCVLLWRDAKVL*SFAVHR*VCVCVSVCVCVCV	lysosomal Pro-X carboxypeptidase|GO:0005773 GO:0005829 GO:0009507 GO:0016020 GO:0004185 GO:0008239 GO:0006508		Serine carboxypeptidase S28 family protein	D7MUL9	1e-60	Arabidopsis lyrata subsp. lyrata	yes	SP	Vac	0	6	1	1	33416	ASTPNDPPSVVK
	PU20188-1R	AGAGCACATTGTTGGTCCCAAGTGCGCAGAAGCCGTTGACATGGAGATGCACACAGTCACAGCAAAGAGTCCCACCGAACTCGCCGTTGTGGGAATCTTCTTCAAGCTCGGCTATGAGGAGAGCCCCTTCCTGCAGGATATCATTGAGAAGAATGGTGAAGGCATTGACCTGTCGCTCATCCCCGTCCCAACTGAGTACTACACATACAAGGGCTCACTCACCACTCCTCCCTGC	QGGVVSEPLYV*YSVGTGMSDRSMPSPFFSMISCRKGLSS*PSLKKIPTTASSVGLFAVTVCISMSTASAHLGPTMCS	alpha carbonic anhydrase 4-like		Putative uncharacterized protein	D7SHJ2	0.33	Vitis vinifera	yes	Other	Extr	0	0	2	1	8040	KGLSSPPSLK
	PU11719-0R	TGAAAGTGTGTGATTGGACAGTAGTTGTCGCTTGTCGCTTCCTCGTATCTTTGTTGCCTCTTCCTCAAAGTTTGCCTGAGAGCAAGGTTGCAACATGCAGTCAAGTGAAGTGGAGAGAGGCATCTCACATTAAGGGCGTCGCATGCCCTTCATGATGTCCACTGACACATCCAACTCTTACCCGTGTCCATTGACAATACACTAAATGATTACAACAGTCTTGAAGCCATCA	*WLQDCCNHLVYCQWTRVRVGCVSGHHEGHATPLM*DASLHFT*LHVATLLSGKL*GRGNKDTRKRQATTTVQSHTF	without annotation		Putative uncharacterized protein	D8U3A6	1.6	Volvox carteri (green alga)	yes	Other	Extr	0	0	3	1	8653	LNGRGNK
	Penium02868-2F	CCGGCACCCACATCCACGACGGCGCGGCCGGCACGTCGGGCGGCGTCGACATCCTCTTCGACTCCTCCAAGTGGAAGCTGGTGCCCAACGCCCCCGTCCAGAAGTTCTCTCTCAAGGGCGCGTTCAAGCGCGTGGACCGCCGGGTGGCGTTCAACGGCGAGAACCTGCAGGACGTGATCCAGGGCATCTACAAGGACCCCCTCGCCTACTACGTCAACTTCCACACCACCAACTTTGCCGGCGGCGCCATCCGCGGCCAACTCTACAAGCCCTAGACGAGTCGTCTAAGACGACCCGTGAGAGAAAGACCGTGAGAGAAAGACCGGGAGGTCCATGGAGGAAGTTTGAGGGCCGACTCCCCGCTCCCTCGCTGGAATCTGGGAGTAGAATAGCTGTCAG…	GTHIHDGAAGTSGGVDILFDSSKWKLVPNAPVQKFSLKGAFKRVDRRVAFNGENLQDVIQGIYKDPLAYYVNFHTTNFAGGAIRGQLYKP*TSRLRRPVRERP*EKDREVHGGSLRADSPLPRWNLGVE*LSGKH*GDSWLSGKSGQVWAGMWRGVERKKGEAWEGKVVCRETLREMGRESCVS	hypothetical protein CHLNCDRAFT_136094		Putative uncharacterized protein	E1ZJR2	0.014	Chlorella variabilis	yes	SP	Plas	2	2	10	1	20493	LVPNAPVQK
	PU08479-1R	GTGGACTTTTTTAGTATTTGTACTAGACGACGCGTGATGCTGCGGCCCGCGGCCGACGGGTACGGGCGTGATTGCGGGAGGCGCAGTGCGCGTGGTGCTGGAGCTGGCGGGGCTCGAGAACGCTCTGGGCAAGGAGCTGGGGTCGGGGAACCCCCTGAACAACGCCCGCGCGGAACGACAGCTGCTTGCCGCCCTTCACCACCTTTGTCACCCTCCGCACCTGCAGGACACGCTCGTACCGGGCCGCGGGCCGGCAGCATCACGCGCGCG	ARVMLPARGPVRACPAGAEGDKGGEGRQAAVVPRGRCSGGSPTPAPCPERSRAPPAPAPRALRLPQSRPYPSAAGRSITRRLVQILKKST	30S ribosomal chloroplastic|GO:0005634 GO:0005763 GO:0009535 GO:0009570 GO:0022627 GO:0003735 GO:0019843 GO:0009409 GO:0009955 GO:0032544 GO:0046686 GO:1901259		Uncharacterized protein	L2G3N6	0.001	Colletotrichum gloeosporioides	yes	Chlo	ER	1	1	3	1	9297	LVQILKK
	PU11354-0R	GTGGGACTTGCCTTGAGGTCATTAGTTCATTCGCTTTTGGGTTTGGGTTGGAATCTGTTTGTACATTTTCTGATTGGCTTGCATGTTCTAAGTGTGTGCTGACGACGGTGATAAAAACATGTATGGGTGTTCCTAAGACCCCTTCAAACGAGTTCGCGACGTCGCCTACTTTACAGGTCCCACTCGACGCGCTTCGGGGACAGGTGTGTGCGAGACCTACCCGTGGGGCCCACGTTACTACTCGAGACTCGTCAGGTCAATAATGTACCGGTTAAAACCATGCCAAAACTTGGTTTTGTTCTGTTTCCCTGGCCGACAAGTAGACGGTCGTGCCTTGGTAGTTTTGATGGCCACATGGTGAGCAGCAAAGATGTTTCTGGTCCATCAGAGGTGTCTTAC…	RKFS*IIMKK*DTSDGPETSLLLTMWPSKLPRHDRLLVGQGNRTKPSFGMVLTGTLLT*RVSSSNVGPTGRSRTHLSPKRVEWDL*SRRRRELV*RGLRNTHTCFYHRRQHTLRTCKPIRKCTNRFQPKPKSE*TNDLKASPT	deoxyribodipyrimidine photo-lyase		Putative uncharacterized protein	E6TGN8	3.6	Mycobacterium sp.	yes	SP	Plas	2	5	2	1	16491	KFSPIIMKK
	corb_UMD_Coleochaete_c16755_c_s		XSGRHRCGGTSFSKAVRDAQQEVSSSRGASLADSEDDDDRHEMGTVMAEPDARSLAEAAM AAHEGRGLGVGEGEQRDEDGDRGKRSPKVSSESVLIFGFRVXILSPKLARGMSDLTQXXX XXWKKKFGDSDEEEEKELIDDDGEVKVKDKERERSSSRXTWKTRLECGKMLSGIPGSFIK IEXRGFQNTSKFSEGGSKYITADTTKSLKASSELEXVLESRIWCWIVDLEVEKRRHMATL RGESQGYAIYMTWERVKMSFSP	corb_UMD_Coleochaete_c16755_c_s	corb_UMD_Coleochaete_c16755_c_s	Propeptide PepSY amd peptidase M4	E8WAR7	0.18	Streptomyces flavogriseus	yes	SP	Extr	0	1	1	1	29222	VVILSPK
	PU00133-0R	TTTATTTCAAAGAAGATCCTTAGATGAATGTACTTCGTAACCCTGCGCACGCCTCGTGTGCAGCATTGGCACTTGTTTGGTCTTGTTCAGAGCCAACGCCCTCCAAGTGGAAGATGGGGTTACAAAGTCAATGATTGAGTACCATTTAACACATTATTCACAAATGCACCCCCCCCCCCCCCCCAAACTCCCAGCCACCTGCTCCTTCCAGCAGATGGCCACAAGCTGTGGACCACACCATCAGAGCAACCAAGCAAGCAAGCAGGGTGCACGGTTGCTCTCAGTTGGCAAAGAGGCGGTTGAGCAGTGCAGCGAGGCGCACTCCCGCTTTCGCTAGCGCTTCCTGCACCACCGGGGAGCGCGATTCGTAGTAGGCATCTCCAAGAGTGTCACCGGTGGC	ATGDTLGDAYYESRSPVVQEALAKAGVRLAALLNRLFAN*EQPCTLLACLVALMVWSTACGHLLEGAGGWEFGGGGGVHL*IMC*MVLNH*LCNPIFHLEGVGSEQDQTSANAAHEACAGLRSTFI*GSSLK*	without annotation		endonuclease 5	F4JJL3	3e-05	Arabidopsis thaliana	yes	SP	Extr	1	4	2	1	13777	SPVVQEALAK
	PU26029-0R	CTCACGAATAAAGTCCAGTTCTGTACTTCTGGTAAGGGTACCAGAAGTACAAACTTGTACTGCGGTGGAGGTACAGCAGTACATGGGTACCAGGGTACCAAATGCTGTGGTACAACAGTCCAGCTGCTCAGCTTATGCATGAGACGACAAATATTTCATCTTTGAGTAGTTTCAGTATTAAAAAACTGTTCAAATGCCAGATAGGATTCTGTTGCAAACCAAGAAGGACCATTTGAATGCATGGGAATGTTAAAAAAT	IF*HSHAFKWSFLVCNRILSGI*TVF*Y*NYSKMKYLSSHA*AEQLDCCTTAFGTLVPMYCCTSTAVQVCTSGTLTRSTELDFIRE	without annotation		Olfactory receptor 5AK2	Q8NH90	1.6	Homo sapiens	yes	Other	Plas	6	3	2	1	9695	STELDFIRE
	Penium33821-0F	CTGCTGCTGCTGCTGGTGCTGCCGAGAACCCTTGCCGATGTGGACACGTTTGAGGGCCCCCAGGTGTTGGTGATAGCCATCAACAAGGCCAACGCGTACACTAGGACTTTCGACGGGCCTGGCAGTTTTGCGCGGACTGTGAAGGTCACTCTGACGACCAGCGTCAAGCTCACAAGGAGTCTGCCGGCTCTGAATGCGACTGCCAGTCTGGTGATTGTGGGCAACTGCACCAAAGCAGGCCGTCCACAGAGGTGCGTGATCGATGGAGCCAAGAAGTACTCGGTCTTCACAACACCAGCCGAGTATATGGTCGCCTCCCGCCTCACTCTGCGG	LLLLLVLPRTLADVDTFEGPQVLVIAINKANAYTRTFDGPGSFARTVKVTLTTSVKLTRSLPALNATASLVIVGNCTKAGRPQRCVIDGAKKYSVFTTPAEYMVASRLTLR	serine endoprotease		Putative uncharacterized	G7E6T5	1.4	Mixia osmundae	yes	Mit	Plas	2	3	1	1	11932	VTLTTSVK
	Penium51331-0F	AACACACTGCTTCGGCTGCTCCTCACCACCAATCTTCCCGCCAACCTGACCACCGCGCTGCGCGCCGGCGTGAAGCTGACCGTGCTCGCGCCCACCAACGCCGCGTTCACCTCCTTCCTGCGCACATACAAGGGCAAGGTCTGCGAGCCGACGGTGGAGACGGTGCTGCGTCTGCACCTGCTGCCCATCTACGCCCCCGCCGCCACCGTGCTGGGCCTGTCCCTCAACACCTTGGTGCGCTCTCTCTCCCCCGTGCCGGTCACCAAGCTCAGCCAGACGCCTCTCACCCTGGGCGTCAACGACGGCTTCGGCAAGATCT	NTLLRLLLTTNLPANLTTALRAGVKLTVLAPTNAAFTSFLRTYKGKVCEPTVETVLRLHLLPIYAPAATVLGLSLNTLVRSLSPVPVTKLSQTPLTLGVNDGFGKI	fasciclin-like arabinogalactan 12		Fasciclin-like arabinogalactan protein	G7ILU2	0.008	Medicago truncatula	yes	Chlo	Extr	0	3	2	1	11259	SLSPVPVTK
	Penium18856-2F	AATCCGTTAGTTACTTTGCTGCTGTGCTGACGCCCCTGCCAATGGCTGAAGCCCAAGGTGAGGTGCCCACGTGGCCTGTGGCAGCAGAGAAACGTTCTGTCTACGCTTCCGCATCAGCCACAACGGCAGCAGCAGCGTCCCTGCCTTCATTGCTGACATCATCAATGCTGTCAAGTGCTTCGGTGGCCCAGGAGAGGGCTCTCCGGGAGGCAGTGGCCAAAGCCAATTACGATAGAACAACTGTCAATTTCACCCTTACCTCAGACATTCTCCTCACACGACGTCTGACTGACTTGACAAGCAGCTTGAACATTGTGGGAAGGTGCAAGGACCCAAGTGGCAAACCCAGAAGCTGTGTGATTGACGGCGCTGCAAAGTACTCGCTCTTCAGAGGAAAAT…	SVSYFAAVLTPLPMAEAQGEVPTWPVAAEKRSVYASASATTAAAASLPSLLTSSMLSSASVAQERALREAVAKANYDRTTVNFTLTSDILLTRRLTDLTSSLNIVGRCKDPSGKPRSCVIDGAAKYSLFRGKYGCEVKLERLVIQNIFGNVVVGGCLMSAPDVVFP	ribosomal RNA small subunit methyltransferase C		Pectate lyase	H1YEM1	3.1	Mucilaginibacter paludis DSM 18603	yes	Chlo	Extr	0	7	1	1	17553	SCVIDGAAK
	Penium54960-0F	GGCAATACTGCGAGCAGTTAGGCGAGCGTCCGAGCAAGCAGGCGATCACTCAAGCGGGCAAGCCAGCAAGCAAACGGTCCAGCCGCAGGCGTACCAGTCTCGATGACAACAACAATGCAGCCTATGACTCTTACTCTCGCCACACTGCTCGTCGCGCTCGTGTGCTTGGCTCCAGCATTGGCTGATGTGTACCAGTGGGGCTGCGTGAAGGTTGCGAACGCGCCTGCGAACCCGACCAAGGCCAAGATCATACCGTGCCCTGCCAACGGTCCCAAGTGCGGCGTCTACACCGTGTGCAACACCAAGGGCCTCATCTCCATCGTCTGCGACAACTGTGCCAAGCCCACACAGGCTGCCCCGGGCTATGTGTGTGACTTCAAAAAGCACAAGTGCAAGACC…	GNTASS*ASVRASRRSLKRASQQANGPAAGVPVSMTTTMQPMTLTLATLLVALVCLAPALADVYQWGCVKVANAPANPTKAKIIPCPANGPKCGVYTVCNTKGLISIVCDNCAKPTQAAPGYVCDFKKHKCKTNRAETTQGMDGKPCASQAECSPKLLCASDNSKVKSTTGRRCCWKGKCPPGICGADQLFYNNTCGDKPIRCPIRC*SGDDGTESE*TF*K*GS*GGGRGSEDVLDAADHAGFGVS*APGFGNDIAKSCSLGVHSCVGVHSSVR*	without annotation		Uncharacterized protein	G7ME15	0.0009	Macaca mulatta	yes	SP	Plas	1	12	13	1	28369	VANAPANPTK
	PU12863-2F	CGACCATCTTCATGGCGGTCTGCCTGGCCGCCATCGCCTCTACTGCGCTGGGCTGCGCCATCCCCCCCTATGGCTGCAGCAAGGACTTCTGCAAGAGTCTGTCTAACCCTCCCGCCGTCTCCAAGCCCCGCTTCAACAAGGACACAGCCAGCACTTTCGACACGCGTCTCGGCTACTGGATGGGTCTCTACAACAAGCGCTACTCCGAGACTCAGAAGAAGGCTCTCCTCAAGAGCAAGGGCGGCCCTTCCATCAACTACGAGAGCTTCTCCGAGATCGGCATTGTTGTGAAGTACTCCACCG	TIFMAVCLAAIASTALGCAIPPYGCSKDFCKSLSNPPAVSKPRFNKDTASTFDTRLGYWMGLYNKRYSETQKKALLKSKGGPSINYESFSEIGIVVKYST	transposon Mariner sub-class		Putative ABC-type transport system	J2K1X5	0.8	Rhizobium sp. CF080	yes	SP	Extr	0	1	4	1	10897	SLSNPPAVSKPR
	Penium15798-2R	AACGAACATCTTCTCAATCAACATGAGCTCAAACATGCAAGGCTTGCACCTCCCAGCGAGCAGCATCTCACTTCAAAGACGTTGGCAATGACTCGCCACATTGTGTGTGCCTGCACGTTGCTTGCACCTAGACATTCTTGATAGAATGCCTGGGTGCAGACTTCTATGGCCACATTCTTTGTTGCATCATATACTGCAAAGGTTGCA	QPLQYMMQQRMWP*KSAPRHSIKNV*VQATCRHTQCGESLPTSLK*DAARWEVQALHV*AHVD*EDVR	hypothetical protein LR48_Vigan03g283100		Alpha/beta-type gliadin	Q41632	1.8	Triticum urartu	yes	SP	Extr	0	0	1	1	7846	NVIVQATCR
	PU16802-1F	CGGAGTTCGATCAGTTCCAAGCCGAGCACGGCAAACGGTACGCCAGTGAGGAGGAGAGGCGGCTGCGCATGGCAGTGTTTGCAGACAACAGACGACTCGTGCGCTCTCGCAACGCCGCTAATCTGCCATACACCCTTCGACTCAATGAGTTTGCGGACATGACATGGCACGGTTTGCGACAGGGAGGCTGGGAGCACTGCAGAACTGTTCCGCCACTGTGGGCAACCACCGCCTTGTGGGCCGTGGCGGCTCCTCGACCCCTCGCAGGCGTGACTGGAGGAGGGAGGGCATTGTGAGCCCTGTCAAGAACCAGGGCCACTGTGGATCGTGCTGGACC	GVRSVPSRARQTVRQ*GGEAAAHGSVCRQQTTRALSQRR*SAIHPSTQ*VCGHDMARFATGRLGALQNCSATVGNHRLVGRGGSSTPRRRDWRREGIVSPVKNQGHCGSCWT	thiol protease aleurain-like|GO:0005615 GO:0005764 GO:0004197 GO:0006955 GO:0051603		Cysteine proteinase 2	Q10717	0	Zea mays	yes	SP	Vac	0	2	3	2	12071	EGIVSPVK, REGIVSPVK
	PU14522-2F	GTAAAGATAGTATCGATTTCAAGACAGAACTGAGGTAAAATATCTTGAACAGAAAGGATAGTGCAGCAAATGTTCACCCTGTTTCCTACACTTGAGCTCAAACAAAGCAAGAACGGAGAGCACAACAAGCACTAGATGCCCGTCCATGGTGTCCTGTACAGTTGTGTTTGTACCAGCCCAAACCCGTTTGCAAAACAGCGCTTGAGAACTGAATACCAACAGGCAGATTTTTCTGCGTCTGGGATGGTCTTCACTAAAATGAATGCCAACATACAACATACACATGCCCATGGGTCTGTCGCAGCACTTGTGCACGAAGACAGAGGAATCCGAAGTTGAAGCTGGGCACAATGACTCGCCTCGGCCGAAGCGCAAAAACTCAACAGCAAGTGGCGTGGC…	KDSIDFKTELR*NILNRKDSAANVHPVSYT*AQTKQERRAQQALDARPWCPVQLCLYQPKPVCKTALEN*IPTGRFFCVWDGLH*NECQHTTYTCPWVCRSTCARRQRNPKLKLGTMTRLGRSAKTQQQVAWHALWFRSAWPTRSCASSPQTHRS*SCRP	DNA replication ATP-dependent helicase nuclease DNA2 isoform X1		PXN-FBPL	Q2LK77	1.7	Xenopus laevis	yes	Other	Vacu	1	5	1	1	18444	QNILNR
	PU21202-1R	TTTCTTTCTTTGTTATTGTAGTATTCTAACAACCGTCCAGGACGCTTGGCGCAGGGTGGTCTCGCTGGCGGTGACCAGTGGTGTGGCTGTGCCTGGCTTCTCCGCAAGTCTGGGGTACTTTGACCAGTTCCGTCGCGAGCGCCTTCCGGCCAACCTCATCCAGGCTCAGCGTGACCTGTTCGGGGCTCACACCTACGAGCGCATTGACAAGCCGGGGGTGTTCCACAGCAAGTGGGTTTAAATGCTGACGGGCACCACCTGC	QVVPVSI*THLLWNTPGLSMRS*V*APNRSR*AWMRLAGRRSRRNWSKYPRLAEKPGTATPLVTASETTLRQASWTVVRILQ*QRKK	6-phosphogluconate dehydrogenase|GO:0004616 GO:0006098 GO:0055114		BURP domain-containing protein 7	Q60E34	2	Oryza sativa subsp. japonica	yes	SP	Extr	0	0	4	1	9957	ILQDQRKK
	Penium42317-1F	ACGGCCCACCAACTGTCTCAGCAGAGCGACACCCCGCGAAGCATGAGCAGCGCCAGCAGCAGCACGGCAGGGGCTGGCCTCGGAGCGCAGGCCTTCCCTCCACCCAAGGGTGGGACAGGGAGCGGGATCCTGGTGGCGACAAGCCCCGAAAGCAGCGGTGGCGTCGGGGACACCAGCAGCAGCGGTAGCACGCCCACCGCAGCAGGGAGCAGCAAGTCTGGCAGCGGCGGCAGTAAAGCCCGCCGCAGCTCCAGCGGAAGGCTGGCGGGCGGGT	RPTNCLSRATPREA*AAPAAARQGLASERRPSLHPRVGQGAGSWWRQAPKAAVASGTPAAAVARPPQQGAASLAAAAVKPAAAPAEGWRAG	PREDICTED: uncharacterized protein LOC104786142		Pollen coat oleosin-glycine rich protein	Q6V5D9	0.003	Olimarabidopsis pumila	yes	SP	Extr	2	0	1	1	9073	EAAAAPAAAR
	PU15966-1R	CAATGAAGGATCTTCTGTTCATGAAATTAGCCGAGATGGGACATGACATCCACCATGGAGGTCCAGCAAAAGGCTTTGAAACCGGAGCAGAGGCAATCTTATGGTTGGCAGATGTCGGTGAATCATCCCCTCACGGGGTGAGAAACATCGCTTGCATCGTTTACATTGCTCATCACCATGCTCGCTGCAGAGTCTGCGGGGCACCTCACAACTCTTCCTTCTTCTCTGCTTGGGCTGAGTCTGCCGCAGCCTCCTCCGCCTCAGCCTGAGCCTCTTTCTCCTCTGGCGTAGCAGCCTCCTCTTTGGGGGCCTTGGTCGGGAACTGGAAGGGAATGGACGCGTGCTTCTTGATGAACTTGATGAGCGGCTTCAGCTTGCGCTCAGCATCCACAGGGACCG…	TPRSSGSRTARTGRTTAPGQGKTWWLG*RSALGLRF*R*IRRTTQRRRWRRMAPLQLPSLQSLRVQRWQCMRRQARRWRECSLCRQTSPRWPNSLASRSTAPRASRSLPW*RKRRRNSFPMAAR*ARMPWCSSLRLTSGRCSSRSAKTQLKSSLVETLTVRCLCLLRWTSTATSCQPSCLQQNCTSERPSLCT*TRATSRWTVRESSSE*TPTRPRLCF*ARRRSRRARSSS*RRKSLRTT*RRSWRTTLRASCCPSSSRTPSLRRTTGR*RWLWVTAGSPSSWTTARTSWWRSTRRGVGTARRLRPCTRNSARSSKASTLSSSPRWTAPPTSTPASTWRASPPILFYPANNKSNPVPVDAERKLKPLIKFIKKHASIPFQFPTKAPKEEAATPEEKEA…	disulfide isomerase-like 1-4|GO:0003824 GO:0009987		Protein disulfide isomerase-like 1-3	Q8VX13	0.009	Arabidopsis thaliana	yes	SP	ER	1	8	1	1	55382	KLKPLIK
	Penium24287-2R	GCCACAATGCCTGACGCCTCACGCGGCCCATTGTACTCCTCGGGGCGGGATGCACCCTTGTTGCGGAAGATCTTGAGAGTAGGGAAGCCGCGCACTTCGTATTTGGACGCTAGAGGCTTGTTCTCTGCGGCATCTGCGTCTACCTTTGCCAGCACAATGCTCGATCCCTCCGCAGCCAGCTGCGTGGCGGCCTTCTCGTACTCTGGAGCCAGCTGCTTGCAGTGACCGCACCAAGGTGCGTAAAACTCGACTACGATAAAATCATGCTTCGCGATTTCCTCGTCGAAGTTGGAGGCGGTGAGCGTGACAACGTTTTCCTTAGCGTGAGATGGACACACCAGCTGGGCGGCCGCAAGAACAA	VLAAAQLVCPSHAKENVVTLTASNFDEEIAKHDFIVVEFYAPWCGHCKQLAPEYEKAATQLAAEGSSIVLAKVDADAAENKPLASKYEVRGFPTLKIFRNKGASRPEEYNGPREASGIVA	disulfide isomerase-like 1-1|GO:0005788 GO:0003756 GO:0009960 GO:0034975 GO:0034976 GO:0045454		Protein disulfide isomerase	Q9FEG4	9e-43	Triticum durum	yes	SP	Vacu	1	1	5	1	12969	VDADAAENKPLASK
	PU01918-0R	GTGCGGACGATGGATGTTGTGAGTGGTGCGGATGAGGATGGCGATTGGAGTGGAGGTGGAGCACAGTGGACGCGGTGAGAAGGGGGGGCTCGGCGTTGACGGTGGGAGTGAGTGGAGGCAACACCTTCTCTTCGTGCGGCGGCAGTTCGACGGAGCGATGACAACTCGGGAGGAGCAACGCAGCGCACCTCGTGGCATAGGGCGTGGACGACATGGTGGAATTGTGGAGGAGATGGCACATGGAACGAGGATGTGGGCAGTGGTGGCGAGTGGGCGGAGAGGGAGGGAGAGAGGGGAGGATGGTGAGAAGGACGAGTATGTCTGGGTTGGAGCTGGGGACGAGAGGAGGCGGGATGCGGGGAGGCTTCCAGCACCTCTGGGAGTTTTACGACAACGTTG…	AKYTIWQ*LEANNGALTLCKATERNEV*IVKLQHICMVRTSLLPQPPNPRQDLMKLADTTQRE*RLADTHTQRAHTKPSMQAS*IQPQESLPKHAKAKLQSYDSPEAPSKLPLQALQMHTQYKVRPAQSRPHPSPHTKIK*VKSCLKLLPTIQTPHVSLGPLPPPSPSTITTNVVVKLPEVLEASPHPASSRPQLQPRHTRPSHHPPLSPSLSAHSPPLPTSSFHVPSPPQFHHVVHALCHEVRCVAPPELSSLRRTAAARREGVASTHSHRQRRAPPSHRVHCAPPPLQSPSSSAPLTTSIVRT	hypothetical protein cypCar_00001602		leucine-rich repeat extensin-like protein 1	Q9LJ64	2e-09	Arabidopsis thaliana	yes	SP	Extr	1	3	2	1	33588	NEVPIVK
	PU00748-1F	GGGGTCGTACAAGTTCGTCGTGTTTTCGGTTCCTCCCCTGGGCTGTGTGCCGGTCTTCCTGGCGCCCTCTTCCCCACCCACTGCGGACTACCCCAAGGCGTGCCTGTCGCTGCACAACTCCATCAGCAGCCGGTTTGAGAGCGTGCTGAGGCAGAAGATGTCGGCCGCACGCCGCGACGTCAAGGGCAGCAGCATCGCAGTTGTGCGCCTGTTTGCCATGCTCACGCAGAAGACCATTGGCACCAATCCCTACCGGGAGCCTTTGAAGCCCTGCTGCTTTGCACGCACGGCGGCGGGTGCAGTGGTTCCCTGTGGCAAGACGGTCCAGGGCGTGACTGCACGACGCTGTGTGGATGGGTCGAGGAACCACTTCTGGTGGGATGCGCACCGCCCCACTAG…	GSYKFVVFSVPPLGCVPVFLAPSSPPTADYPKACLSLHNSISSRFESVLRQKMSAARRDVKGSSIAVVRLFAMLTQKTIGTNPYREPLKPCCFARTAAGAVVPCGKTVQGVTARRCVDGSRNHFWWDAHRPTSRGHQVIAGEAWRGGSGSIEPFNIIAIKNVK*LCDGNTSACGSAD*A*EERFGCTGN*LCQTL*EWVVVDLIFAFTWVQKEEHWQVHT*LLSSTKRCIHLLHLYSNQS*SLLMR	GDSL esterase lipase At3g50400-like|GO:0003824		GDSL esterase/lipase	Q9M2R9	1e-11	Arabidopsis thaliana	yes	Chlo	Extr	1	3	1	1	27042	TAAGAVVPCGK
	Penium10692-1R	GGCCGACCATCTACAAACGGGGCAGCCCTCTCCCCCCTCCCACGGACGGACCTGTGGGTGCGGTGCTGCTGATAGACAAGCCGCCAAGGTGGACGTCGTTCGCTGTGTGCGCGCGCGTCCGCTCGCTGCTGAAGGTCAAGAAGGTTGGCCACGCAGGCACTCTGGACCCCATGGCCACGGGCCTCCTGGTGGTGTGCGTGGGCAAGGCCACCAAGTTTGCCGACAGCTACCAGGCCATGACCAAGGTGTACTCGGGCACGATCCGCCTTGGGGAGTCCACCCCTTCCCTCGACGCCGACACCCCCGTGGACGCCACGGAAGAGTGGGAGCACGTGACGGACGAGATGCTGAGGGAAGCTGCGGGCCGCATGCTAGGGGACCAGATGCAGGTGCCTCCCA…	HAIGPAHRSSPGGGAGQQPPPVLPCRTSSRLSP*LRRTWEAPASGPLACGPQLPSASRPSRAPTLPWRPRGCRRRGKGWTPQGGSCPSTPWSWPGSCRQTWWPCPRTPPGGPWPWGPECLRGQPS*PSAASGRARTQRTTSTLAACLSAAPHPQVRPWEGGEGCPVCRWSA	Pseudouridine synthase family|GO:0005634 GO:0005215 GO:0009982 GO:0009451		Arabinogalactan protein	Q9M7I5	2e-05	Zea mays	yes	SP	Extr	0	0	5	1	18152	LSPVLRR
	PU00769-1R	CAATTCTACCTGCATTGAGAAGCCATGCCATAGCTGCAAAGGTCAGATCTTCATGGACATATCTTCAACAATGCTGAAATCTTGACGCTGTCCCATGTTCTTCGTGTCAGATCTTCATGGACATATCCTCAACAGTGCTGAAATCTTGACACTGTCCCACGTTCTCCGTGTCATAGCCATGGGTGAGAATAAGGTTCTCATGTTTTCAAGAGGGGTGCCTTCACATCAACCACCTGAATTCTATGGTAGCAAACCAGAAGGGCCAGCATTTGGCAACGCAACACCATGCATTCAGAGCTCCTCCTTCTTCACCTCATCTTCCTTCTCAGCTTTCTCTGCCAAGTCATCCAGGTTGGCTGCCTCACTCTCAGCAACCTCTTCCATGTTCATGCCTGGGAA…	CVPRDAPAARQSEDNQEEACPQGVGHDPQTGGGGGRIKE*RG*G**GREEGQQGRRQVHQVLEGVWQGHETWSD*GLKQPYATRKTSPIQILQVQGRVDQP*PVHLPHEAWPEANLLPHWLQHRAAGEVGLPGEAAKEGL*GVVPHRSSG*VPDAEFDRIR*QEIPKCFQGGS*DWQQEGEGKGERD*GELQGPHILVEVAAGLSVEGVKVSDRLAETPCIVVTSKYGWSANMERIMSSQALGDPNRQSYMKGKKTLEINPKHPIIKELKDLIDKDKEDDTAKDVAKMLYETALLESGFTLEDPAKFAARVYDSVRTTLGVDPNAEVEQDEAEEEEEVSDNSKDEEEKEDNDASFPGMNMEEVAESEAANLDDLAEKAEKEDEVKKEEL*MHGVALPNA…	endoplasmin homolog|GO:0005634 GO:0005739 GO:0005774 GO:0005788 GO:0005794 GO:0005829 GO:0005840 GO:0005886 GO:0009506 GO:0009507 GO:0048046 GO:0003735 GO:0005524 GO:0016887 GO:0051082 GO:0006412 GO:0006457 GO:0009306 GO:0009409 GO:0009414 GO:0009651 GO:0009934 GO:0010075 GO:0034976 GO:0046686		Endoplasmin homolog	Q9STX5	7e-48	Arabidopsis thaliana	yes	SP	ER	1	3	6	1	53650	KTLEINPK
	PU13392-0F	GGAGCCAGCCCAAGCACCAACGACCTCGATGCTGGCGGAAAGCTCGTCAAGTTCTGCCCGTCCGTCCCTGTTTATGCGGACGAGAACTCCCAATTCATTCCTTCGCTCCAATGCGACCACTGCGACTGCAGTCTAGGGTCGAACCCATGCGACCCACGAGCCACATGTACGATGTTGACGGATCCACAACAACCCTACTGCCTATGCCCCGCTGGCATGCGTGGCAACGGCTTCACGTGCGGTCCCGTGCTGACATGCATTCCTTGACCTTCATCAGAAGACCACATCTTAAAGAAAACCCTCTAGTAAGGGAAGGAGTTGTTCAGAGGCCAGGCAAGCTTTGCTGCTTGGTCATGGTCAACATCACACTCTGAGAGCCG	GASPSTNDLDAGGKLVKFCPSVPVYADENSQFIPSLQCDHCDCSLGSNPCDPRATCTMLTDPQQPYCLCPAGMRGNGFTCGPVLTCIP*PSSEDHILKKTL**GKELFRGQASFAAWSWSTSHSESR	kinase superfamily containing beta_helix		Microneme protein, putative	A0A086JBX3	0.084	Toxoplasma gondii	Yes	SP	Golg_plas	2	8	1	1	13569	GASPSTNDLDAGGK
	PU32825-1R	GGCGGAGCATGTGCACTTTCGGCACGCGTTGCCGGGGAAGGGCACGCCCGACACGCCGTGCGCGTAGAACTTGTTGGCCCAGGTGGGACCGGCCGATGTGCACGACGACATGCTCATCTCTGGTGCGATGCACTTGCCCTCGTCGATGCGGCTACCTCTGCTGTCATGGCCTCCACCACCAACCTTGGTGACCATACACTTGGACTGCAGGCCGGGGCAGGAGGAGCCGCGTGCGAACTTGCCC	GKFARGSSCPGLQSKCMVTKVGGGGHDSRGSRIDEGKCIAPEMSMSSCTSAGPTWANKFYAHGVSGVPFPGNACRKCTCSA	hypothetical protein		Isoaspartyl dipeptidase	E6UTB5	0.89	Clostridium thermocellum	No	Other	Cyto	0	−	2	1	8255	GSSCPGLQSK
	Penium53159-2R	ATCCCAAGATGCCCTTCAGGGAACCTTCCGAGGCCTCCTTGATGGCAGCCTTGATCTCGTCATAGGTTGCAGACTTCTCAAGGCGCACAGTCAGGTCCACAACAGAAACATCAGCTGTGGGCACCCGGAATGCCATACCTGTCAACTTTCCATTAAGCTCTGGCAACACCTTGCCCACAGCCTTAGCAGCTCCAGTTGAGCTAGGGATGATGTTGTAGCCAGCAGCACGGCCACCGCGCCAGTCCTTGTTTGAAGGACCATCAACAGTCTTCTGGGTAGCTGTGACGGCGTGAACAGTTGTCATGAGACCCTCAAGAATGCCAAACTTGTCGTTGATAACCTTGGCAAGAGGAGCAAGGCAGTTGGTCGTGCAGGAGGCGTTTGAGATGATGGTCTCAT…	A*TLFLSSLAASSRLHLSTFNPAEQIPHATMVVKVGINGFGRIGRLVARAILTRDDVELVAVNDPFIDTNYMVYMFKYDTVHGQAKVDISQKDDSTLIIGGKEVKVYAKRDPAEIPWSETAAEYVVESTGVFTDKDKAAAHLKGGAKRVVISAPSKDAPMFVVGVNHTSYTANETIISNASCTTNCLAPLAKVINDKFGILEGLMTTVHAVTATQKTVDGPSNKDWRGGRAAGYNIIPSSTGAAKAVGKVLPELNGKLTGMAFRVPTADVSVVDLTVRLEKSATYDEIKAAIKEASEGSLKGILG	glyceraldehyde-3-phosphate cytosolic|GO:0016620 GO:0050661 GO:0051287 GO:0006006 GO:0055114		uncharacterized protein	A9NTQ1	1e-12	Picea sitchensis	No	Other	Cyto	0	−	12	4	32404	VLPELNGK, RVVISAPSK, DDSTLIIGGK, AAIKEASEGSLK
	PU10299-2R	TATTCGTTAACTTAGTACTTCCTTCGTAGTCAAAAAAGTTTTGCACATGTGACAACCATCAATACCTAATTGGCGACGTGTCCTTGTCTGGATCTTCACTCTACTACTTTTCCTTGGAGGTCAAGGACTACGTTAATTGACTATGTTTCCCATGCACTCAATTGATTGCATCCTGTTTGTAGATAAGGCACAGGAAGAGAAAACTGATACGTGATCACTATACTTGTATTTTGATGCACAAAAAGCGCAAAAACAATGCTGGAAAAAAGGGGGAAGCAACAAGCTCGTGAGCCAAAGGATGTTTGGCAACGAGGAACGGTGTGATGAAGCAGATGGTGAGATGCTCTTAAGATGGGAAGAGGGCATCCACGAAGGCCTGGGGGTCGAACGGTTGCAGGT…	QTYNRKETTRTCKRAITKTLPSAPNEVLLVLDGTTGLNMLPQAREFNQAVGVTGFVLTKLDGTARGGCVASVVDELGIPVKFVGVGEGLQDLQPFDPQAFVDALFPS*EHLTICFITPFLVAKHPLAHELVASPFFPALFLRFLCIKIQV**SRISFLFLCLIYKQDAIN*VHGKHSQLT*SLTSKEK**SEDPDKDTSPIRY*WLSHVQNFFDYEGSTKLTN	Cell division chloroplastic|GO:0009536 GO:0005525 GO:0006614 GO:0051301		Predicted protein	A9SNI6	6e-40	Physcomitrella patens subsp. patens	No	Other	Chlo	0	−	1	1	24746	QDAINTVHGK
	Penium48681-2F	CCGTGCGCAGCATGGCGAAGGAACTGCACTTCAACAATGACGGCGCCACCATGAAGCGCCTGCAAGCGGGCGTGAACAAGTTGGCGGATGTCGTGGGCGTGACGCTGGGTCCCAAGGGCCGCAACGTCGTGCTCGAGAGCAAGTTCGGCGCGCCCAAGATCGTCAATGACGGTGTCACGGTGGCCAAGGAGGTGGAGCTGGAGGACCCCGTCGAGAACATCGGCGCAAAGCTCGTAAGGCAGGCGGCCGCGAAGACCAACGATCTGGCTGGCGACGGAACTACCACCAGTGTCGTCCTGGCGCAGGGCCTGATCGCGGAGGGCATGAAGGTGGTGGCTGCTGGTGCCAACCCCATTCAGATCACGCGCGGCATTGACAAGACGGTGGTGGCGCTTGTGA…	VRSMAKELHFNNDGATMKRLQAGVNKLADVVGVTLGPKGRNVVLESKFGAPKIVNDGVTVAKEVELEDPVENIGAKLVRQAAAKTNDLAGDGTTTSVVLAQGLIAEGMKVVAAGANPIQITRGIDKTVVALVKELKALSKEVSDSELAQVAAVSAGNNEEVGQMIAEALSKVGRRGVVTLEEGKSSENNLYVVEGMQFDRGYSSPYFVTDTEKMSVEYDNCKLLLVDKKITTARDMIGILEDAIRGGYPLVIIAEDIEQEALATLVVNKLRGSLKVAALKAPGFGERKSQYLDDIAVLTGGT	ru large subunit-binding subunit chloroplastic|GO:0005739 GO:0005794 GO:0005886 GO:0009570 GO:0009941 GO:0010319 GO:0022626 GO:0048046 GO:0005524 GO:0044183 GO:0051082 GO:0007005 GO:0008219 GO:0009409 GO:0009627 GO:0042026 GO:0051085		60 kDa chaperonin 6	A9TNZ2	2e-14	Physcomitrella patens subsp. patens	No	Chlo	Cyto	0	−	1	1	31980	IVNDGVTVAK
	Penium29144-0F	GCTGCTATTGCTGCTGCTGTGGTGCTGCAGCCCGATGCGCTGCTGTCGTGGGCATGGGCGGGAGGCCACAGGGGCAGGAGAGTGATCGACCGCATACTCCCTCGTGTTGCTTCCCTCCTCTCTCCACGCGGCGTCTTCTTCCTCATCGTGGTGGAGGAGAACGAGCCGAGGGAAATCTGCAGTGTGATGGAGAGCAAGGGTTTTACGTGGGAGGCGGTGCTGGTGCGCCGCACCGAAGAAGAGAAACTCACAGT	AAIAAAVVLQPDALLSWAWAGGHRGRRVIDRILPRVASLLSPRGVFFLIVVEENEPREICSVMESKGFTWEAVLVRRTEEEKLTV	hemK methyltransferase family member 2|GO:0016740 GO:0008152		Putative uncharacterized protein	B6SM00	2e-12	Zea mays	No	Other	Cyto	0	−	1	1	9478	VASLLSPR
	PU14659-1R	GCGCTATCATTTACCATAATCCCATGTACATCGCGGGGGAAAGTAGTGACCCAATTTGGGCTCCCAGTTACATCTGTATGGATTCTGCCTGTACAATGTCTGACTAAATCCATTAAGAGCTGTCTTGTCAATGGAGCTAAACCTGTGACGTTACCAACAATGTTGGTAAGGTCACCCAACGGTCATCCCCGCTGTGCATCTGCCCGTTCATGCTATCCCCTCCTAATGCTTGACATTTGCATGCCACAATCTGAGCCGAGCGTTTGCGTCTTCAGCGCAGTGGACGGTGTGGCCCCCACAGGCATCTTAGGCACATGCTCGTCGCTCCTCACTCGATGATGATGTCCACAGGTTCAGAGCCGTCCACATCCTCGTCTGCACTGGCGTCGTCGCCCACAG…	EEPLRSWVERTSEAAGVAPPPRAGQGAEARSAVGDDASADEDVDGSEPVDIIIE*GATSMCLRCLWGPHRPLR*RRKRSAQIVACKCQALGGDSMNGQMHSGDDRWVTLPTLLVTSQV*LH*QDSS*WI*SDIVQAESIQM*LGAQIGSLLSPAMYMGLW*MIA	BnaA05g08730D		Putative uncharacterized protein	B9EYB1	3.6	Oryza sativa subsp. japonica	No	Other	Cyto	0	−	1	1	17662	TSEAAGVAPPPR
	spra_contig01063_c_s		PTCGMGITTPVVRISSPPXIMLKILNKIEQGERYCAYIVIPLFPEGVPESGSVQAILYWQ RKTMAMMYSTIANALKENGRQDEHPRDYLSFFFIGNREEVREGELIPTKHPESGSYHYYA QLNRRFMIYVHSKLMIVDDELVIVGSANVNQRSMDGARDTELAIAAFQSHHTMDTSWTPG APRGEVHGFRMSLWAEHLGLLENVFX	spra_contig01063_c_s	spra_contig01063_c_s	Phospholipase D	C0HHT0	4e-59	Zea mays	No	Other	Cysk_plas	0	−	1	1	23385	ISSPPHIMLK
	PU13870-2F	GCGGCGTGAAGCCCTCCAAGGCTTTCTTCGGCCAGGTTCCCGGTCTCGCCCCTGCCGGCAGGAGGGTGGCCAAGGCCGCACGTGTTGTTTCCGTTCGCGCCCAGAAGAGCTTCGATGTGGTCGAGCCCCTGAACGGTGATCCATTCGTTGGCTCGCTCGAGACCCCCATCACCTCAGCTCCCCTGGTCGCATGGTTCCTCTCCAACCTCCCCGCCTACAGGACATCCGTTAACCCACTCCTCCGTGGTGTTGAGGTTGGCCTTGCCCACGGGTACCTCCTTGTTGGCCCCTTCGTCCTGACTGGTCCTCTCCGCGGAACTGACATCGGCCCTGCTGCCGGAACTCTTGGAGCTGCTGGTCTGGTGACCATCCTCTCGATCTGCCTAACTATCTACGGCA…	GVKPSKAFFGQVPGLAPAGRRVAKAARVVSVRAQKSFDVVEPLNGDPFVGSLETPITSAPLVAWFLSNLPAYRTSVNPLLRGVEVGLAHGYLLVGPFVLTGPLRGTDIGPAAGTLGAAGLVTILSICLTIYGIASFKEGVKLPKQSRTNGTSFVAGFKGAKFARIIPKLANGVPVER	photosystem I reaction center subunit chloroplastic-like|GO:0009534 GO:0009538 GO:0009941 GO:0010287 GO:0016021 GO:0010207 GO:0070838		Uncharacterized protein	C0PCW6	4e-37	Zea mays	No	Other	Cyto	2	−	7	1	18324	EGVKLPK
	Penium49400-0F	GATGCTGTTGCCCACGGGTGCACTGGCAAGGGCAACGACCAGGTGCGGTTTGAGCTCACGTTCTTCTCACTGGACCCCAAGCTGCAAGTGGTGGCGCCGTGGAGGGAGTGGGACATCAAGGGCCGTGAGGACGCCATTGAGTATGCCAAGAAGCACAATGTGCCCGTGCCTGTCACCAAGAAATCTATCTACTCGCGCGACCGCAACCTCTGGCACATCAGCCACGAGGGTGACATTCTGGAGGATCCTGCCAATGAGCCCAAGGAGGATATGTTTGTGATGTCTGTCAGCCCGGAGGCTGCTCCCGACACCCCCGAGTACATTGAGATTGGCATTGAGGAGGGTGTGCCTGTGTCGCTCAATGGCGAGAAGCTGTCGCCCGCCACACTTCTGGAGAAG…	DAVAHGCTGKGNDQVRFELTFFSLDPKLQVVAPWREWDIKGREDAIEYAKKHNVPVPVTKKSIYSRDRNLWHISHEGDILEDPANEPKEDMFVMSVSPEAAPDTPEYIEIGIEEGVPVSLNGEKLSPATLLEKANEIGARHGIGRIDMVENRLVGMKSRGVYETPGGTILVNAVKELEALVLDRETMQTKDQLALKYAELVYAGRWFDPLREALDAFMVSVTKKVSGTVKLKAYKGSLTVASRISPFSLYREDISSFEEGSGIYNQADAAGFIRLYG	argininosuccinate chloroplastic|GO:0009570 GO:0004055 GO:0005524 GO:0000050 GO:0000053 GO:0006526		Argininosuccinate synthase 1	D8QZD1	3e-12	Selaginella moellendorffii	No	Mit	Chlo	0	−	1	1	30759	HNVPVPVTK
	PU05550-1R	GGAGGATGTTCTTCCACTGGCACACGGTCTGGGTTTGCCTTGTGCCCTCACTCTGTCAGATCTTTGTGCCTTTGAACCGGTCTTTGCCGGTACTTAGCTGCTTAGCTGCTTCTCGTTTTTTACTTACCACTATTCATGTGCCGTTGGTGGCGGCCCCTATTATACCCCGTAGATGTGCCGGTCAGGGGCGGCGTTCTTCATCATTTCTAGT	LEMMKNAAPDRHIYGV**GPPPTAHE*W*VKNEKQLSS*VPAKTGSKAQRSDRVRAQGKPRPCASGRTSS	hypothetical protein BGO37_14250		Prenyltransferase/squalene oxidase	D9T4Z	0.56	strain ATCC 27029	No	Other	Chlo	0	−	1	1	7606	QLSSTVPAK
	Penium35403-1F	ACCAGAAGCAGACCGTGAGACGTTCCTCTTCTGCTTTGAACGCAACGCCGTGCGGTTTCTGAGGCTGTCAAGCAAGGTGCTGCTGCAGAAGCTCAAGGCAATGGAGGGGGGAAGGGGCATGCTGCCCGCAGGAGGCATCAGCGGCCAGAGCCAGGAGCCGAAAGCGGAGATCCCCATCCCCTCAAAGATTGAGGTGCATAAGAGGC	PEADRETFLFCFERNAVRFLRLSSKVLLQKLKAMEGGRGMLPAGGISGQSQEPKAEIPIPSKIEVHKR	hypothetical protein AXG93_4010s1090		Putative uncharacterized protein	F6HYA2	0.06	Vitis vinifera	No	Other	Chlo	0	−	1	1	7590	VLLQKLK
	Penium54361-1R	ATTCGTTATTAATAAAAGGTAATAAAGCTAAAATACGAGCTGATTTTATAGCTCGAGTCATGGTGCGTTGTTGTTTTGATGTTAATCTAGTAATGCGTCTAGACAATATTTTGCCCTGCTCGCTAATGAATTTTCGCAACAAACCTACATTTTTATAATCAATACTTTCACCAGGTTTAATTGGTGTTTTTTTACGTCGTCGAGAAGATCGTTTGGGTCTACTAAGAAATTTTTTCATTTTACTGTTTTATTTTTTTATTTCTTTATGAATAGTGTGGATGGAACAATGAGGACAAAATTTGTTTAACTCTAGG	LELNKFCPHCSIHTIHKEIKK*NSKMKKFLSRPKRSSRRRKKTPIKPGESIDYKNVGLLRKFISEQGKILSRRITRLTSKQQRTMTRAIKSARILALLPFINNE	ribosomal S18 (chloroplast)|GO:0009507 GO:0022627 GO:0003735 GO:0019843 GO:0006412		ATP synthase subunit a chloroplastic	G7JQA2	1e-15	Medicago truncatula	No	SP	Chlo	7	−	1	1	12217	KNSKMK
	Penium19516-0F	GCAGATGAGCTGCACAAGGGCATTACAGAGCTGGGGCTGGAGTTCTTTGTCCCCGACCCCGCAGCCCGCCTGCCCACAGTGACAACTGTGAAGGTGCCGCCCGGCGTCGACTGGGCCAAGGTCAATGGGTACATCATGTCCAAGTACAACCTGGAGATTGCCGGAGGTCTTGGTCCTAGCGTTGGCAAGGTGTGGCGCATCGGCGTGATGGGCAACA	ADELHKGITELGLEFFVPDPAARLPTVTTVKVPPGVDWAKVNGYIMSKYNLEIAGGLGPSVGKVWRIGVMGN	alanine-glyoxylate transaminase|GO:0005777 GO:0004760 GO:0008453 GO:0019265		Alanine-glyoxylate transaminase	I0Z0L1	1e-15	Coccomyxa subellipsoidea C-169	No	Mit	Mit	0	−	1	1	7674	LPTVTTVK
	Penium19630-0F	CAGGAAGACATAGACAGCAAAAAGTACACGATGGAAGATGTGGTTTTGCCACTACCAGGGTGGTCTGTGGTGTACCCGGCCCATTCCACAGCTGCAGTGTTCCACTCCCTGGCGGAAAAGGACGGAATCTCTCTCACCGAAAGCCCTCATCGCATAAAGGAGTACTCGGTGGAGCATTTGCCTGGCGGCTACAGAAAGCTCATCCAGAAGCCTAAGGAGTACAGCTGGTCCCTACTCCGGTACCACCACCCAGCCCAGTCCCTCTGTCTCACCGACCTTGACGCAGTCAACGCCGAGCCTCCTCTTTCCGACTCCTCCCACTCCGCCGCAGGCCGCGCCCCTCCGCCTCCCTTCCTCGGATTCAAGCAGCAGCCG	QEDIDSKKYTMEDVVLPLPGWSVVYPAHSTAAVFHSLAEKDGISLTESPHRIKEYSVEHLPGGYRKLIQKPKEYSWSLLRYHHPAQSLCLTDLDAVNAEPPLSDSSHSAAGRAPPPPFLGFKQQP	multisubstrate pseudouridine synthase 7|GO:0009451		Uncharacterized protein	I1JRL8	4e-20	Glycine max	No	Other	Nucl	0	−	1	1	13894	KLIQKPK
	Penium48811-2R	CATTCTCAATGACGGCACTATCCTAACCATCAGCAAGGATCGCGTGGTGCCATCGCCCACCCCTGACAGCTGGAAGTTGTCGGAGATTTTCACTACTGGCATTGTGTTGGGAAGCTACCAGGGCCTCATGTCAGTGCTCTTCTTCTGGGCCATGCACGAGACTTCATTCTTCCCGGATACATTTGGAGTCAAAGACATCCGAGGGTCTGTGAGCGAGGAGATGTCCGCACTGTATCTTCAAGTCTCCATCATCAGCCAGGCGCTCATCTTCGTCACCCGCTCGCAGGGCTTCTCCTACTTTGAGCGGCCAGGCGTACTACTGATGCTTGCCTTCCTTGCTGCTCAGTTGATTGCCACACTGATTGCGGTGTACGCAAACTGGGGCTTTGCAGAAGTGGG…	SWACLSTSPWTP*PDPRPCR**HSAR*TSGSQEVRMLQD*RAKQRQPSPIHSRPLLQSPSLRTPQSVWQSTEQQGRQASVVRLAAQSRRSPASG*RR*APG**WRLEDTVRTSPRSQTLGCL*LQMYPGRMKSRAWPRRRALT*GPGSFPTQCQ**KSPTTSSCQGWAMAPRDPC*WLG*CRH*E	ATPase plasma membrane-|GO:0016021 GO:0005524 GO:0008553 GO:0046872 GO:0006754 GO:1902600		Uncharacterized protein	I1PNR5	3.6	Oryza glaberrima	No	Other	Nucl	0	−	2	2	20762	MLQDDRAK, MLQDWRAK
	Penium12738-2R	TGCTGGGGGAGGTTTTGTGATGGGTGCTGGAGGGAATGCTGCCTCGGGCGGGAGGAAAATGGTGAAGGCACGACGGCCTGCTGCGAGGAGGAAGTGAGGTTGTGTGGGTGATTTGGTCAAACATAGTCATATTCGACCAAACCACCGAAAACACACAGGAGAAAATGGAGGGAGGGCTTCCTTTGTAGGACGACAGACTGCATCTGCCTCCCTCTTTCCAACTCTGCAGTTGGGAAAAC	FPNCRVGKREADAVCRPTKEALPPFSPVCFRWFGRI*LCLTKSPTQPHFLLAAGRRAFTIFLPPEAAFPPAPITKPPPA	Ubiquitin-60S ribosomal L40		Putative copper-related ABC transport system	Q3JS02	0.93	Burkholderia pseudomallei	No	Other	Nucl	0	−	2	1	8722	IVLCLTK
	PU08425-1R	CCTTGAGCTCCTCGCCGGTCTTGAACTCTGCAAGATAGCGGTGGTAATCGCCTTTCATCTTCAGGTAGAACACTTTCGACTCTCCAGAGGAGCTGCTGGGGATAAGATGTGTATCAAGGAGGTTCAGGATGCTGTGGCAGATGCTCTCCAGCTCCTTCTCGATGACCGCCCGGTAGTTCTTGATCTTTGTAACGTGATCATGGTTGCCACGGCTGTCCTCCTTCTGCTCAATGGACGAGATGATGCGCCAGGAGGCACGGCGTGCGCCGATGACGTTCTTGTAGGCCACTGACAGCAGATTGCGCTCCTCCACAGTCAGCTCCTCAACCTCTACGGTGCGAGCAACCTTTTCCATCGCCTCGACCGAG	SVEAMEKVARTVEVEELTVEERNLLSVAYKNVIGARRASWRIISSIEQKEDSRGNHDHVTKIKNYRAVIEKELESICHSILNLLDTHLIPSSSSGESKVFYLKMKGDYHRYLAEFKTGEELK	14-3-3|GO:0005635 GO:0005794 GO:0005829 GO:0005886 GO:0004519 GO:0004623 GO:0019904 GO:0045309 GO:0009742 GO:0090305		14-3-3 protein	I4DSV6	2e-41	Marchantia polymorpha	No	Other	Plas	0	−	1	1	14013	IISSIEQK
	PU01434-2R	TTTTTTTGTTTTTTTCCTTTTTTTACTTTTTTGTTTTAATTCAATAGGTAGGCAGTTAAATAGGTTCCCCTATTCGGGCATCTCCGGATCAATGCTTGTTCTCAGCTCCCCGCAGCGCTTCTCGTCCTACCATGTGCGAGGCCCAAGGCCATTAAGAATCGAATGACGGTTGATGGAGCCAAAGGAATTCTACCAGTCGCATGTTTCTGTGATGTGTCCGTTCCCTTCGTGCCCTCATGCTACCGCTCCATGCAGCAATGCTTG	SIAAWSGSMRARRERTHHRNMRLVEFLWLHQPSFDS*WPWASHMVGREALRGAENKH*SGDARIGEPI*LPTY*IKTKK*KKEKNKK	cell wall-associated hydrolase |GO:0005739		Putative uncharacterized protein orf121-a-ct	Q6R9L5	1.6	Zea mays	No	Other	Mit	0	−	2	1	10184	EALRGAENK
	PU17691-1R	CTGGTATCACCTACTACTACACAAATAGCTTAAGCCTCATCATCGAGAGAGATGATGGGCTACTTACAACCTACGCATGCTACAACAGTCTCTGGTGCCTTGGGCGCCAGAGATGTGCAACAAAGAGCCGGGCCTGAAGAAGGTGCATGTGAGTGTGCATTGAAAAGGTTCAAGGAGGATGACATGACTTCAGGTGCAACACTATTTCCTTTGTCATCCTTGAAAGAAGTCAGGCCCAATTTCTTGTCAGAAGAGCAGATACTGTCGAATCTAACTTGATATTGGGGAAACATAACAAGACAAGTCGTGTGTGATGGTCTTATGACTACAAATGGTGTATGTCTGTGTCGGTGAGAGGAAAAAGCTGTAGTGGCAGCTGGTGCCGCCCAGGCGGACCCA…	RRAARRPRPLLQRMQRLGVLPRRRQRARRRVRLQQSVRRFE*PFHQVSGRTDCSGPIICPDDAATAGHCAPWPRRCSTARPHAVHAGHAQVMSTLTS*PWRRSWATHSCRTPRCRA*CR*CRIRHTGSRCRSVCRSCGTTPRLSPFWRSLRLGDLQP**STGTILKC*ASWARPWAVRSPSVPCRLALSLGQQRRAQRQRRRKGRRRTSRLFSQQPALVTLMS*RSCWQAVLTRMRRTAKDGQLHTLRLAMARSSVWRSCWMRALTSMPWTRTRTRRCTTPQDMEGCRLWSCL*RTAQESRW*MRTTRRPWMSRR*TARTTW*RCWRRMPSCEPLVVVEWRPASQQSRPPVGLGRLASESWQALRQFCEATGSAWAAPAATTAFSSHRHRHTPFVVIRP…	ankyrin repeat domain-containing 2B-like|GO:0016757		Putative kinesin K39	Q4QFM2	1e-05	Leishmania major	No	Other	Chlo	1	−	1	1	57181	LGLTSFK
	Penium19275-2F	GCGGACCGGTTCTGAGCTTCGATCTGCGGCCGTCCGACGCCATCAACCTCGCGGTCAGAGCCAAGGCACCCATCCAGGTGAACAGAGATCTCGCGATGGGCGACGGAGTGCGGCAGCTAGGCGTGATCCTGAAGCAGTCCTCATCGTCGGCTACGACGAGGCGGGCGGCGTCAAGGGGGGTCCGACGTCGCTACGGGTTCGTTATGACC	GPVLSFDLRPSDAINLAVRAKAPIQVNRDLAMGDGVRQLGVILKQSSSSATTRRAASRGVRRRYGFVMT	bifunctional nuclease 2-like isoform X1|GO:0016020 GO:0004518 GO:0090305		Bifunctional nuclease 2	Q6YZM6	3e-08	Oryza sativa subsp. japonica	No	Other	Nucl	0	−	1	1	7452	QLGVILK
	PU07556-0F	AAGAGACCCCTCTTCCCTCCAGGCCCTCGTCATCTCCGCTGCTTGGCAGTTCTGACCTGCGTCACTCATTGCTGTCCTTTGTCTTGCTTCCTTGTTCGGTCTTTGGAACTGTTTGAGTCACAGGTGTTGTTGCAGTTACATGCATGTCCTTGGCCACACGTGAAGTGTCGCACGAAACACTCTTAGCCAAAACTGTGCGTTCACACGGGCCTCGCCATCAACGCGGGGGCATTTTGTGCAGTAATGGAGTCGGCAAAGGGGGGCCGGGACCAGGACACAAGTTGGGTCAGGCATGCTGCTCGAGTCACAGGCGATGATGCCATGCACCGGCGGCCACGTGGACGGCTGCGAG	KRPLFPPGPRHLRCLAVLTCVTHCCPLSCFLVRSLELFESQVLLQLHACPWPHVKCRTKHS*PKLCVHTGLAINAGAFCAVMESAKGGRDQDTSWVRHAARVTGDDAMHRRPRGRLR	P-loop containing nucleoside triphosphate hydrolase		F-box protein	Q9C9S2	3.2	Arabidopsis thaliana	No	Other	Nucl	0	−	1	1	13090	TKHSVPK
