# Supplementary material for: The Secretome and N-Glycosylation Profiles of the Charophycean Green Alga, Penium margaritaceum, Resemble Those of Embryophytes
Source: Proteomes. 2018 Mar 21;6(2):14. doi: 10.3390/proteomes6020014 (PMC6027541; doi:10.3390/proteomes6020014)
Supplement: Supplementary file 1 [file proteomes-06-00014-s001.zip › Table S5.xlsx]

## Sheet: Sheet1 (2)
	Table S5. Comparison of the secretomes among Penium margaritaceum, Arabidopsis thaliana, Volvox carteri and Chlamydomonas reinhardtii
	Cell wall associated proteins
		score	E-value	Penium margaritaceum		Score	E-value	Arabidopsis thaliana		score	E-value	Volvox carteri		pfam	Description	score	E-value	Chlamydomonas reinhardtii		pfam	Description
	PU01918-0R	162	2e-09	Q9LJ64	Leucine-rich repeat extensin-like protein 1(Arabidopsis thaliana)	162	2e-09	Q9LJ64	Leucine-rich repeat extensin-like protein 1	1655	0	D8UG11	Putative uncharacterized protein	LRR_8	Leucine-rich repeat	4711	0	A8J9P5	Predicted protein	LRR_8	Leucine-rich repeat
	Penium53827-1R	253	7e-24	B9SBM9	Glucosidase II beta subunit, putative (Ricinus communis)	743	1.2e-160	Q9FM96	Endoplasmic reticulum-resident glucosidase II	2681	0	D8TJM5	Putative uncharacterized protein	PRKCSH-like	Glucosidase II beta subunit-like	3321	0	A8J6P6	Predicted protein
	Penium18856-2F	82	3.1	H1YEM1	Pectate lyase (Mucilaginibacter paludis DSM 18603)	72	0.8	Q29Q34	Rossmann-fold NAD(P)-binding domain-containing protein
	Penium51331-0F	97	0.008	G7ILU2	Fasciclin-like arabinogalactan protein (Medicago truncatula)	55	0.993	Q8LEE9	Fasciclin-like arabinogalactan protein 12	6938	0	D8UAP3	Putative uncharacterized protein	DUF	Sperm-tail PG-rich repeat	7392	0	A8J1V7	Glycosyl transferase, group 1	Glycos_transf_1	Glycosyl transferases group 1
	Penium10692-1R	89	2e-05	Q9M7I5	Arabinogalactan protein (Zea mays)	82	0.0041	Q8LCE4	Arabinogalactan protein 7	6938	0	D8UAP3	Putative uncharacterized protein	DUF	Sperm-tail PG-rich repeat	7392	0	A8J1V7	Glycosyl transferase, group 1	Glycos_transf_1	Glycosyl transferases group 1
	PU11354-0R	36	3.6	E6TGN8	Putative uncharacterized protein (Bacterial cellulose synthase subunit)	58	0.9996	Q9SRT4	Protein of unknown function (DUF567)
	Penium13014-0R	75	0.028	A2QBQ3	Probable endo-1,3(4)-beta-glucanase Aspergillus niger (strain CBS 513.88 / FGSC A1513)	59	0.992	Q9LR35	Unknown protein
	PU02505-0R	40	0.6	Q7XUV2	Formin-like protein 2 (Oryza sativa subsp. Japonica)	858	5.5e-122	Q9MA60	Actin-binding FH2	1056	3e-144	D8U461	Putative uncharacterized protein upf2	CI-B14_5a	NADH:ubiquinone oxidoreductase subunit	2556	0	A8IR37	Putative uncharacterized protein	Glyco_transf_49	Glycosyl-transferase for dystroglycan
	Penium05518-1F	50	0.0001	B9S9J6	Structural constituent of cell wall, putative (Ricinus communis)	151	8.3e-12	F4JB74	Late embryogenesis abundant protein-like protein
	PU14465-0F	39	0.41	Q0WYK2	Chitinase A (Pteris ryukyuensis)	75	0.17	Q8S8I3	Unknown protein
	Proteolysis
	Penium21547-0F	349	3e-37	B9R8S7	Cysteine protease, putative (Ricinus communis)	1381	3.2e-142	Q9LM66	Xylem cysteine peptidase 2	2759	0	D8TKW7	Putative uncharacterized protein	Peptidase_C1	Papain family cysteine protease	1432	0	A8J1K8	Predicted protein
	Penium50713-1F	89	0.29	J2A958	Intramembrane protease RasP/YluC, implicated in cell division based on FtsL cleavage (Myxococcus sp.)	65	0.65	Q0WVJ5	Xylem bark cysteine peptidase 3
	PU16802-1F	188	1e-14	Q10717	Cysteine proteinase 2 (Zea mays)	1291	1.1e-132	Q8RWQ9	Cysteine proteinases superfamily protein	2699	0	D8U6V0	Putative uncharacterized protein	Peptidase_C1	Papain family cysteine protease	2481	0	A8I5R9	Cysteine endopeptidase	Peptidase_C1	Papain family cysteine protease
	PU17998-0F	71	8.7	B1VSD5	Secreted serine protease (Streptomyces griseus subsp. griseus)	65	0.072	P43295	Papain family cysteine protease
	Penium04469-1F	2777	0	D7MUL9	Serine carboxypeptidase S28 family protein (Arabidopsis lyrata subsp. lyrata)	2777	0	D7MUL9	Serine carboxypeptidase S28 family protein	3030	0	D8UJV0	Putative uncharacterized protein	Peptidase_S28	Serine carboxypeptidase S28	2515	0	A8ICJ6	Predicted protein	N-glycanase_C	Peptide-N-glycosidase F, C terminal
	PU11399-1F	80	4.0E10-1	K6FM44	Membrane protease subunit, stomatin/prohibitin (Desulfovibrio magneticus str. Maddingley MBC34)	49	0.47	F4IUC5	Uncharacterized protein
	corb_UMD_Coleochaete_c15397_c_s	305	3e-30	A2Q336	Peptidase S1 and S6 (Medicago truncatula)	1919	0	D7M5J5	Serine-type peptidase/ trypsin	2068	0	D8UG67	Putative uncharacterized protein	Trypsin_2	Trypsin-like peptidase domain
	corb_UMD_Coleochaete_c16755_c_s	91	0.68	E8WAR7	Propeptide PepSY amd peptidase M4 (Streptomyces flavogriseus)	66	0.87	Q9FF51	DUF584
	Oxidoreductases
	PU21449-0R	187	8e-17	G9M4K4	Superoxide dismutase(Pogonatum inflexum)	675	2.1e-67	O78310	Copper/zinc superoxide dismutase CSD2
	Penium04764-0F	558	3e-69	D7L839	Ferredoxin thioredoxin reductase catalytic beta chain family (Arabidopsis lyrata subsp. Lyrata)	558	3e-69	D7L839	Ferredoxin thioredoxin reductase catalytic beta chain family	760	5.0E10-10	D8UF17	Putative uncharacterized protein	FeThRed_B	Ferredoxin thioredoxin reductase catalyt	760	5.0E10-101	A8IWK2	Ferredoxin thioredoxin reductase, catalytic chain	FeThRed_B	Ferredoxin thioredoxin reductase catalyt
	PU02432-1F	78	1e-12	D7FJ06	Epimerase/dehydrogenase (Ectocarpus siliculosus)	94	0.0026	Q8H124	NAD(P)-binding Rossmann-fold superfamily protein	1341	0	D8TS24	Putative uncharacterized protein	NAD_binding_10	NADH(P)-binding	1079	7.0E10-134	A8INP0	Predicted protein	TPR_MLP1_2	TPR/MLP1/MLP2-like protein
	PU14524-1R	138	3e-08	Q8LFQ6	Glutaredoxin-C4 (Arabidopsis thaliana )	138	3e-08	Q8LFQ6	Glutaredoxin-C4	696	2.0E10-91	D8TNR1	Putative uncharacterized protein	Glutaredoxin	Glutaredoxin	542	4.0E10-69	A8IYH1	Glutaredoxin, CPYC type	Glutaredoxin	Glutaredoxin
	PU13392-0F	41	0.011	B6KLG2	Microneme protein, putative (Toxoplasma gondii)	188	1.9e-11	Q9LMP1	Vacoular sorting receptor 7
	PU15966-1R	47	0.009	Q8VX13	Protein disulfide isomerase-like 1-3 (Arabidopsis thaliana)	47	0.009	Q8VX13	Protein disulfide isomerase-like 1-3
	Penium24287-2R	380	2e-41	Q9FEG4	Protein disulfide isomerase (Triticum durum)	366	1.2e-34	Q9XI01	Protein disulfide isomerase 5	2697	0	Q9SBN2	Protein disulfide isomerase	Thioredoxin_6	Thioredoxin-like domain	2750	0	O48949	Protein disulfide isomerase	Thioredoxin	Thioredoxin
	PU08835-1F	360	4e-39	E3W9C1	Protein disulfide isomerase S-2(Glycine max)	342	4.1e-32	O22263	Protein disulfide isomerase 11	2697	0	Q9SBN2	Protein disulfide isomerase	Thioredoxin_6	Thioredoxin-like domain	2382	0	A8IHI1	Protein disulfide isomerase	Thioredoxin	Thioredoxin
	Miscellaneous
	PU00576-0F	309	2e-29	A8J8Y1	Receptor of activated protein kinase C 1 (Chlamydomonas reinhardtii)	271	1.4e-24	O24456	Receptor for activated C kinase 1 A	1705	0	D8TIF4	Putative uncharacterized protein	WD40	WD domain, G-beta repeat	309	2.0E10-29	A8J8Y1	Receptor of activated protein kinase C 1	WD40	WD domain, G-beta repeat
	PU00748-1F	165	3e-10	Q9M2R9	GDSL esterase/lipase (Arabidopsis thaliana)	165	3e-10	Q9M2R9	GDSL esterase/lipase
	PU08479-1R	104	0.001	L2G3N6	Uncharacterized protein (Colletotrichum gloeosporioides )	47	0.19	Q9SZD2	Glycine-rich protein
	PU12863-2F	78	4	J2K1X5	Putative ABC-type transport system (Rhizobium sp. CF080)	61	0.93	Q9CAC7	Cysteine-rich repeat secretory protein 4
	PU00133-0R	114	0.0001	F4JJL3	endonuclease 5 (Arabidopsis thaliana)	114	0.0001	F4JJL3	Endonuclease 5
	Penium50864-2R	135	2e-06	A7A7M5	Alpha amylase, catalytic domain protein (Bifidobacterium adolescentis L2-32)	69	0.993	O80735	Mannose-binding lectin
	PU32535-2R	89	0.016	A1TJC4	Type III secretion protein SpaR/YscT/HrcT(Acidovorax citrulli)	42	0.9997	F4JZQ4	Cysteine-rich secretory proteins
	Penium03560-1F	96	0.047	Q32TF4	Serine protease inhibitor (Argopecten irradians)	79	0.0034	Q9M267	Serine protease inhibitor	7959	0	D8U187	Putative uncharacterized protein	Kazal_2	Kazal-type serine protease inhibitor dom	532	1.0E10-67	A8JE00	Predicted protein	Na_H_Exchanger	Sodium/hydrogen exchanger family
	PU00769-1R	468	1e-47	Q9STX5	Endoplasmin homolog (Arabidopsis thaliana)	468	1e-47	Q9STX5	Endoplasmin homolog	4082	0	D8TT40	Putative uncharacterized protein	HSP90	Hsp90 protein	1062	2.0E10-144	A8JE54	Predicted protein
	PU16053-0F	85	0.92	A3CD48	Putative uncharacterized protein (Oryza sativa subsp. Japonica)
	Penium42683-0F	137	9e-08	A9RQJ8	Predicted protein (Physcomitrella patens subsp. patens)	61	0.44	Q9LR68	Secretory carrier membrane protein
	PU23729-1F	75	2.7	A9TWI4	Predicted protein (Physcomitrella patens subsp. patens)	41	0.96	Q9ZNS6	Rare cold inducible 2B
	Penium17901-2F	83	1.7E10-1	B6SPS4	Putative uncharacterized protein (Zea mays)	52	0.31	Q8RWW9	Putative uncharacterized protein
	PU21572-2F	75	3.4	C0H6H4	Putative cuticle protein (Bombyx mori)	43	0.999	Q9LXY8	No apical meristem (NAM) family protein
	PU20188-1R	70	7.4	D7SHJ2	Putative uncharacterized protein (Vitis vinifera)
	PU11719-0R	74	1.6	D8U3A6	Putative uncharacterized protein (Volvox carteri)	51	0.992	Q9C8H1	ABC transporter C family member 11	74	1.6	D8U3A6	Putative uncharacterized protein
	Penium02868-2F	85	3.2	E2ADF6	Peritrophin-1(Camponotus floridanus)	68	0.9	Q9MAI8	Uncharacterized protein
	PU00167-0R	81	6.2	F1YT29	Putative uncharacterized protein (Acetobacter pomorum )	60	0.33	Q8RWS1	Putative uncharacterized protein
	corb_Contig1457	988	2e-130	G7I7K2	Protein phosphatase 2C (Medicago truncatula)	901	2.4e-91	Q4PSE8	Probable protein phosphatase 2C 71	380	1.02512e-105	D8U4A7	Putative uncharacterized protein	PP2C	Protein phosphatase 2C	269	5.7056e-96	A8J587	Protein phosphatase 2C catalytic subunit	PP2C	Protein phosphatase 2C
	Penium15957-1F	78	0.75	L7UB03	Uncharacterized protein (Myxococcus stipitatus DSM 14675 )	58	0.049	Q9FF40	Bifunctional inhibitor/lipid-transfer protein/seed storage 2S albumin-like protein
	PU26029-0R	71	9	Q8NH90	Olfactory receptor 5AK2 (Homo sapiens)	51	0.71	Q9SRH7	Receptor-like serine/threonine-protein kinase
	Penium33821-0F	81	2.1	G7E6T5	Putative uncharacterized (Mixia osmundae)	37	0.9999	Q9LQ63	Putative uncharacterized protein
	Penium54960-0F	117	0.0009	F6UBW6	Uncharacterized protein (Macaca mulatta)	84	0.12	F4IMR9	Vacuolar-sorting receptor 2
	PU08363-0R	140	2e-08	H1XWM8	Carbonic anhydrase (Caldithrix abyssi DSM 13497)	114	2.2e-07	Q9FYE3	Carbonic anhydrase
	Penium15798-2R	70	5.8	Q41632	Alpha/beta-type gliadin (Triticum urartu)	52	0.94	Q6Q152	Multidomain cyclophilin type peptidyl-prolyl cis-trans isomerase
	PU14522-2F	80	4.7	Q2LK77	PXN-FBPL (Xenopus laevis)	62	0.995	Q3E703	Ethylene-responsive transcription factor ERF088
	PU21202-1R	72	6	Q60E34	BURP domain-containing protein 7 (Oryza sativa subsp. Japonica)	56	0.98	Q3E9D3	Probable pectinesterase 55
	Penium42317-1F	99	0.005	Q6V5D9	Pollen coat oleosin-glycine rich protein (Olimarabidopsis pumila)	49	0.994	Q0WQK2	Probable S-acyltransferase
	Penium51452-0R	119	3e-05	B6TV36	Root cap protein 1(Zea mays)	114	7.1e-07	F4JB74	Late embryogenesis abundant protein-like
	PU00894-1F	184	7e-12	Q9ZQT1	Root cap protein 2 (Zea mays)	126	5e-06	Q9FZ41	Late embryogenesis abundant-related protein
					Number of proteins
				Penium	56
				Arabidopsis	54
				Volvox	17
				Chlamydomonas	16
