# Supplementary material for: The Secretome and N-Glycosylation Profiles of the Charophycean Green Alga, Penium margaritaceum, Resemble Those of Embryophytes
Source: Proteomes. 2018 Mar 21;6(2):14. doi: 10.3390/proteomes6020014 (PMC6027541; doi:10.3390/proteomes6020014)
Supplement: Supplementary file 1 [file proteomes-06-00014-s001.zip › Table S4.xlsx]

## Sheet: Sheet1
	Supplemental Table S4. Proteins identified in the extracellular polymeric substance (EPS) , using green plant database
	prot_acc	name	NCBI	UniProt accession number	species	Signal P		PSORT	TM	N-glycosylation sites	prot_matches	prot_sequences	prot_mass	pep_seq
	gi|15226197	leucine-rich repeat transmembrane protein kinase, putative	NP_178230.1	Q9ZU46	Arabidopsis thaliana	Yes	SP	Plas	2	8	41	1	79284	VVSLSIPR
	gi|115482914	Os10g0513400	NP_001065050.1	Q0IWF1	Oryza sativa (japonica cultivar-group)	Yes	Other	Extr	2	3	18	1	59642	NNLPYLK
	gi|115474473	Os08g0112700	NP_001060833.1	Q0J8G8	Oryza sativa (japonica cultivar-group)	No	Other	Nucl	No	0	1	1	25429	QEINLLQK
	gi|115451911	Os03g0248600	NP_001049556.1	Q10P35	Oryza sativa (japonica cultivar-group)	No	Other	Cyto	No	2	1	1	48285	ACNALLLK
	gi|15234942	peptide methionine sulfoxide reductase, putative	NP_194243.1	P54150	Arabidopsis thaliana	No	Chlo	Chlo	No	1	1	1	28968	HDPTTLNR
	gi|79337733	receptor like protein 1	NP_172219	F4HQM5	Arabidopsis thaliana	No	Other	Cyto	No	16	6	1	114472	GLESLDLSNNK
	gi|15231119	unknown protein	NP_190772.1	Q9SV00	Arabidopsis thaliana	No	Other	Nucl	No	0	34	1	10289	EGGQLNIIK
	gi|30680811	tRNA/rRNA methyltransferase (SpoU) family protein	NP_849992.1	Q8W497	Arabidopsis thaliana	No	Other	Chlo	No	5	50	1	65805	LGLNIK
	gi|15228944	HCF107 (HIGH CHLOROPHYLL FLUORESCENT 107); binding	NP_188329.1	Q8RWG2	Arabidopsis thaliana	No	Mit	Chlo	No	6	11	1	73882	LDVNLDSKR
	gi|18406831	glycine-rich RNA-binding protein, putative	NP_564759.1	O22703	Arabidopsis thaliana	No	Other	Nucl	No	0	1	1	34605	FDSGDKYEPR
