# Supplementary material for: The Secretome and N-Glycosylation Profiles of the Charophycean Green Alga, Penium margaritaceum, Resemble Those of Embryophytes
Source: Proteomes. 2018 Mar 21;6(2):14. doi: 10.3390/proteomes6020014 (PMC6027541; doi:10.3390/proteomes6020014)
Supplement: Supplementary file 1 [file proteomes-06-00014-s001.zip › Table S2.xlsx]

## Sheet: Sheet1
	Supplemental Table S2. Proteins identified following enrichment with ConA, using green plant database
	prot_acc	name	NCBI	UniProt accession number	species	Signal P	PredAlgo	PSORT	TM	N-glycosylation sites	prot_matches	prot_sequences	prot_mass	pep_seq
	gi|15217459	calreticulin 2 (CRT2)	NP_172392.1	Q38858	Arabidopsis thaliana	yes	SP	E.R.	1	1	9	2	48355	LLSGDVDQK, LLSGDVDQKK
	gi|15239438	unknown protein	NP_197928.1	Q94F20	Arabidopsis thaliana	yes	SP	E.R._plas:	1	1	11	2	40181	AIELVAGK, LGNEASIK
	gi|15222981	SKS5 (SKU5 Similar 5); copper ion binding / oxidoreductase	NP_177743.1	Q9SGR6	Arabidopsis thaliana	yes	SP	Extr	2	5	4	1	60174	LASSAGQVDGK
	gi|15237736	XYL4 (beta-xylosidase 4); hydrolase, hydrolyzing O-glycosyl compounds	NP_201262.1	Q9FLG1	Arabidopsis thaliana	yes	Chlo	Extr	2	5	1	1	85338	QGIVLLK
	gi|15217739	glycosyl hydrolase family 17 protein	NP_176656.1	Q6NKW9	Arabidopsis thaliana	yes	Other	Extr	1	4	2	1	52647	TVVQMLK
	gi|15219086	ATPDIL1-1 (PDI-LIKE 1-1); protein disulfide isomerase	NP_173594.1	Q9XI01	Arabidopsis thaliana	yes	Mit	Extr	2	2	3	1	55852	KQSGPASAEIK
	gi|15226834	FAD-binding domain-containing protein	NP_181027.1	O64745	Arabidopsis thaliana	yes	Other	Extr	4	3	3	1	61553	LLNLELR
	gi|79537392	GEX1 (GAMETE EXPRESSED PROTEIN1)	NP_200360.2	Q681K7	Arabidopsis thaliana	yes	SP	Extr	No	1	2	1	68434	LDILESK
	gi|115460818	Os04g0635600	NP_001054009.1	Q0J9R4	Oryza sativa (japonica cultivar-group)	No	Other	Extr	No	0	1	1	23637	VLLKQLK
	gi|15234551	SKU5 (skewed 5); copper ion binding	NP_192979.1	Q9SU40	Arabidopsis thaliana	yes	SP	Plas	2	12	3	1	65767	VTGVGILK
	gi|15239586	inosine-uridine preferring nucleoside hydrolase family protein	NP_197387.1	Q8RY23	Arabidopsis thaliana	yes	SP	Plas	No	8	2	1	99580	KSSSLIK
	gi|115469420	Os06g0666600	NP_001058309.1	Q655W2	Oryza sativa (japonica cultivar-group)	No	Chlo	Chlo	No	3	5	1	43752	AAIKEASEGSLK
	gi|22327807	EMB2737 (EMBRYO DEFECTIVE 2737)	NP_568801.2	Q93W26	Arabidopsis thaliana	No	Other	Chlo	No	3	3	1	48846	KSLEAEVTK
	gi|18395103	GRF10 (GENERAL REGULATORY FACTOR 10); protein phosphorylated amino acid binding	NP_564167.1	P48347	Arabidopsis thaliana	No	Other	Chlo	No	2	3	1	29011	ILSSIEQK
	gi|15219206	GAPCP-2; glyceraldehyde-3-phosphate dehydrogenase	NP_173080.1	Q5E924	Arabidopsis thaliana	No	Mit	Chlo	No	3	3	1	44989	VLPELNGK
	gi|15222575	F-box family protein	NP_174493.1	Q9FVQ9	Arabidopsis thaliana	No	Other	Chlo	No	4	2	1	69687	VPITSLK
	gi|22328910	arginosuccinate synthase family	NP_194214.2	Q9SZX3	Arabidopsis thaliana	No	Chlo	Chlo	No	1	1	1	54154	HNVPVPVTK
	gi|115443643	Os02g0102900	NP_001045601.1	Q6ZFJ9	Oryza sativa (japonica cultivar-group)	No	Other	Chlo	No	2	1	1	64158	IVNDGVTVAK
	gi|15219017	F-box family protein	NP_175658.1	Q9SSQ2	Arabidopsis thaliana	No	Other	Chlo	No	4	1	1	50605	QCLPLPK
	gi|145335742	DNA binding	NP_173001.2	Q9XI21	Arabidopsis thaliana	No	Chlo	Chlo	No	0	1	1	67832	RLAAQLAK
	gi|41179069	chloroplast RNA polymerase beta~ chain	NP_958426.1	Q8HUG9	Oryza sativa (japonica cultivar-group)	No	Other	Chlo	No	5	2	1	68855	LPLNNLK
	gi|115464981	Os05g0524400	NP_001056090.1	Q65X97	Oryza sativa (japonica cultivar-group)	No	Other	Cysk	No	3	4	1	63028	VSVAGIPK
	gi|15242516	ACT7 (actin 7)	NP_196543.1	P53492	Arabidopsis thaliana	No	Other	Cysk	No	1	1	1	41937	DLTDSLMK
	gi|145343252	predicted protein	XP_001416299.1	A4RTJ6	Ostreococcus lucimarinus CCE9901	No	Other	Cyto	No	3	18	1	65432	MPPLPPK
	gi|15222848	GAPC-2; glyceraldehyde-3-phosphate dehydrogenase	NP_172801.1	Q9FX54	Arabidopsis thaliana	No	Other	Cyto	No	2	2	1	37004	VVISAPSK
	gi|15220526	unknown protein	NP_172042.1	Q9ZVY7	Arabidopsis thaliana	No	Other	Cyto	No	0	6	1	27447	QDLEKVAK
	gi|11467869	NADH dehydrogenase subunit 7	NP_050920.1	Q9TKV6	Nephroselmis olivacea	No	Other	Cyto	No	1	2	1	45169	IVQQALK
	gi|49147167	putative site-specific DNA endonuclease	YP_025764.1	Q6UVV1	Pseudendoclonium akinetum	No	Other	Cyto	No	1	1	1	50698	QLIENLK
	gi|15219109	HSP70B (heat shock protein 70B); ATP binding	NP_173055.1	Q9S9N1	Arabidopsis thaliana	No	Other	Cyto	No	4	1	1	71270	LSKEEIEK
	gi|115471343	Os07g0241800	NP_001059270.1	Q7XI34	Oryza sativa (japonica cultivar-group)	No	SP	Cyto	No	0	1	1	50226	QLIENLK
	gi|145347979	predicted protein	XP_001418436.1	A4RYQ9	Ostreococcus lucimarinus CCE9901	No	Other	Cyto	No	2	1	1	58425	IVEIIKK
	gi|15223894	wound-responsive protein, putative	NP_177855.1	F4I700	Arabidopsis thaliana	No	Other	Nucl	No	5	6	1	77126	KQTQLVPK
	gi|68164801	ribosomal protein S14	YP_247597.1	Q4VZN5	Cucumis sativus	No	Other	Nucl	No	0	2	1	11848	QSLKNEISK
	gi|15240474	RAN3; GTP binding	NP_200330.1	Q8H156	Arabidopsis thaliana	No	Other	Nucl	No	0	1	1	25406	LVIVGDGGTGK
	gi|15230755	protein kinase family protein	NP_187316.1	F4JC18	Arabidopsis thaliana	No	Other	Nucl	No	2	2	1	86280	MIELEK
	gi|115439179	Os01g0679900	NP_001043869.1	Q5QM96	Oryza sativa (japonica cultivar-group)	No	Other	Nucl	No	7	1	1	67372	TSNVNLPATK
	gi|42563122	unknown protein	NP_177251.2	Q67Y69	Arabidopsis thaliana	No	Other	Nucl	No	3	1	1	53668	KTIESQPK
	gi|15223253	hydroxyproline-rich glycoprotein family protein	NP_174539.1	Q9LPK0	Arabidopsis thaliana	No	Other	Nucl	No	3	2	1	32455	NTPILPTPK
	gi|115464913	Os05g0518200	NP_001056056.1	Q75II1	Oryza sativa (japonica cultivar-group)	No	Other	Nucl	No	10	1	1	116561	KGVPLEK
	gi|18405251	unknown protein	NP_565921.1	O04209	Arabidopsis thaliana	No	Other	Nucl	No	0	1	1	28876	QILVKLK
